# Supplementary material for: Proteomic Analysis Reveals a Biofilm-Like Behavior of Planktonic Aggregates of Staphylococcus epidermidis Grown Under Environmental Pressure/Stress
Source: Front Microbiol. 2019 Sep 6;10:1909. doi: 10.3389/fmicb.2019.01909 (PMC6743020; doi:10.3389/fmicb.2019.01909)
Supplement: Supplementary file 2 [file Table_2.XLSX]

## Sheet: PA005_FC>20%
Accession		Peptide count	Unique peptides	Confidence score	Anova (p)	q Value	Max fold change	Power	Highest mean condition	Lowest mean condition	Description	VG_PC1_050419	VG_PC1_050419_2	VG_PC1_050419_3	VG_PC1_050419_4	VG_SC1_050419	VG_SC1_050419_2	VG_SC1_050419_3	VG_SC1_050419_4	VG_PC1_050419	VG_PC1_050419_2	VG_PC1_050419_3	VG_PC1_050419_4	VG_SC1_050419	VG_SC1_050419_2	VG_SC1_050419_3	VG_SC1_050419_4	VG_PC1_050419	VG_PC1_050419_2	VG_PC1_050419_3	VG_PC1_050419_4	VG_SC1_050419	VG_SC1_050419_2	VG_SC1_050419_3	VG_SC1_050419_4
Q5HM39	Q8CNF6	9	2	67.6542	7.12057e-08	8.24103e-07	26.8438	1	planctonic atcc	sessile atcc	PTS system lactose-specific EIIA component OS=Staphylococcus epidermidis (strain ATCC 35984 / RP62A) OX=176279 GN=lacF PE=3 SV=1	214.742	178.657	259.144	224.876	8.43226	9.54154	6.73226	7.98002	11199.8	13822.2	6329.53	6476.82	1453.15	1792.91	1161.89	1323.25	214.742	178.657	259.144	224.876	8.43226	9.54154	6.73226	7.98002	x
Q8CRJ2	Q5HM35	14	6	104.352	1.97175e-09	2.659e-07	26.5099	1	planctonic atcc	sessile atcc	Galactose-6-phosphate isomerase subunit LacA OS=Staphylococcus epidermidis (strain ATCC 12228) OX=176280 GN=lacA PE=3 SV=1	108.398	103.852	110.385	106.408	4.02127	3.57518	3.88305	4.70476	5653.44	8034.73	2696.12	3064.74	692.994	671.797	670.158	780.146	108.398	103.852	110.385	106.408	4.02127	3.57518	3.88305	4.70476	x
Q8CNF8	Q5HM41	39	21	279.735	8.36048e-08	8.2603e-07	21.0404	1	planctonic atcc	sessile atcc	6-phospho-beta-galactosidase OS=Staphylococcus epidermidis (strain ATCC 12228) OX=176280 GN=lacG PE=3 SV=1	143.922	145.05	209.192	190.109	8.43675	7.57275	8.67691	8.0256	7506.17	11222.1	5109.48	5475.46	1453.92	1422.96	1497.51	1330.81	143.922	145.05	209.192	190.109	8.43675	7.57275	8.67691	8.0256	x
Q8CQK4	Q5HK03	53	12	303.264	3.4073e-07	1.69197e-06	17.1381	1	planctonic atcc	sessile atcc	DNA gyrase subunit B OS=Staphylococcus epidermidis (strain ATCC 12228) OX=176280 GN=gyrB PE=3 SV=1	509.904	457.98	733.05	679.096	38.0866	32.6493	34.6974	33.4399	26593.8	35432.5	17904.6	19559.1	6563.54	6134.99	5988.27	5545.03	509.904	457.98	733.05	679.096	38.0866	32.6493	34.6974	33.4399	x
Q5HNW1	Q8CSC6	13	3	78.4693	7.33324e-08	8.24103e-07	15.0849	1	planctonic atcc	sessile atcc	30S ribosomal protein S20 OS=Staphylococcus epidermidis (strain ATCC 35984 / RP62A) OX=176279 GN=rpsT PE=3 SV=1	86.6014	66.4822	82.9097	72.0442	5.97635	4.45793	5.19137	4.79454	4516.66	5143.53	2025.05	2075	1029.92	837.67	895.955	795.035	86.6014	66.4822	82.9097	72.0442	5.97635	4.45793	5.19137	4.79454	x
Q5HR02	Q8CTG5	6	2	30.8346	7.86213e-09	3.2143e-07	13.4635	1	planctonic atcc	sessile atcc	NADPH-dependent 7-cyano-7-deazaguanine reductase OS=Staphylococcus epidermidis (strain ATCC 35984 / RP62A) OX=176279 GN=queF PE=3 SV=1	21.8561	20.4032	20.8589	18.7197	1.38246	1.73196	1.57107	1.39301	1139.9	1578.53	509.475	539.161	238.242	325.446	271.144	230.989	21.8561	20.4032	20.8589	18.7197	1.38246	1.73196	1.57107	1.39301	x
Q5HNW5	Q8CP16	28	8	221.334	5.22472e-08	8.1926e-07	12.178	1	planctonic atcc	sessile atcc	Protein GrpE OS=Staphylococcus epidermidis (strain ATCC 35984 / RP62A) OX=176279 GN=grpE PE=3 SV=1	76.3103	59.4147	81.6435	80.3271	6.14277	6.27613	5.83806	6.1883	3979.93	4596.74	1994.13	2313.56	1058.6	1179.32	1007.57	1026.15	76.3103	59.4147	81.6435	80.3271	6.14277	6.27613	5.83806	6.1883	x
Q5HL55	Q8CN01	12	5	95.0014	8.06826e-06	1.07727e-05	10.9519	1	planctonic atcc	sessile atcc	Copper chaperone CopZ OS=Staphylococcus epidermidis (strain ATCC 35984 / RP62A) OX=176279 GN=copZ PE=3 SV=1	86.5496	144.351	143.721	178.754	11.4562	12.5031	11.353	15.2157	4513.96	11168	3510.35	5148.41	1974.27	2349.39	1959.37	2523.08	86.5496	144.351	143.721	178.754	11.4562	12.5031	11.353	15.2157	x
Q5HKP1	Q8CQ93	4	1	11.9015	2.00146e-06	4.63741e-06	10.7499	1	planctonic atcc	sessile atcc	1-(5-phosphoribosyl)-5-[(5-phosphoribosylamino)methylideneamino] imidazole-4-carboxamide isomerase OS=Staphylococcus epidermidis (strain ATCC 35984 / RP62A) OX=176279 GN=hisA PE=3 SV=1	36.7259	30.3832	24.4965	20.7943	2.37989	2.8775	2.50107	2.69744	1915.42	2350.66	598.321	598.913	410.132	540.699	431.649	447.292	36.7259	30.3832	24.4965	20.7943	2.37989	2.8775	2.50107	2.69744	x
Q8CTB6	Q5HQR8	18	7	142.052	1.17611e-05	1.40358e-05	10.4939	1	planctonic atcc	sessile atcc	Organic hydroperoxide resistance protein-like 1 OS=Staphylococcus epidermidis (strain ATCC 12228) OX=176280 GN=SE_0591 PE=3 SV=1	75.7872	137.758	144.8	163.402	11.2684	12.9922	12.2168	13.2415	3952.65	10657.9	3536.7	4706.26	1941.9	2441.3	2108.44	2195.72	75.7872	137.758	144.8	163.402	11.2684	12.9922	12.2168	13.2415	x
Q5HL18	Q8CR12	39	16	289.072	9.40184e-07	3.01877e-06	9.91101	1	planctonic atcc	sessile atcc	Putative pyruvate_ phosphate dikinase regulatory protein 2 OS=Staphylococcus epidermidis (strain ATCC 35984 / RP62A) OX=176279 GN=SERP2169 PE=3 SV=1	130.796	134.132	193.146	179.886	18.7361	15.0289	15.3295	15.2741	6821.59	10377.4	4717.54	5181.02	3228.84	2824.02	2645.65	2532.76	130.796	134.132	193.146	179.886	18.7361	15.0289	15.3295	15.2741	x
Q8CTP4		2	1	9.7742	2.41261e-07	1.41458e-06	9.50072	1	planctonic atcc	sessile atcc	Pyridinium-3_5-bisthiocarboxylic acid mononucleotide nickel insertion protein OS=Staphylococcus epidermidis (strain ATCC 12228) OX=176280 GN=larC PE=3 SV=1	112.775	102.768	87.9729	124.575	11.8884	12.1333	11.2387	9.79846	5881.76	7950.87	2148.72	3587.98	2048.75	2279.92	1939.64	1624.79	112.775	102.768	87.9729	124.575	11.8884	12.1333	11.2387	9.79846	x
Q5HLX5	Q8CNE0	11	3	73.3529	4.24535e-07	1.84679e-06	9.03128	1	planctonic atcc	sessile atcc	Cyclic pyranopterin monophosphate synthase OS=Staphylococcus epidermidis (strain ATCC 35984 / RP62A) OX=176279 GN=moaC PE=3 SV=1	88.1604	92.9431	117.984	103.502	9.36527	10.3743	12.5893	12.2484	4597.97	7190.73	2881.75	2981.04	1613.94	1949.4	2172.73	2031.04	88.1604	92.9431	117.984	103.502	9.36527	10.3743	12.5893	12.2484	x
Q5HNH4	Q8CNV9	42	9	229.081	9.69946e-06	1.23398e-05	8.95958	1	planctonic atcc	sessile atcc	Formate--tetrahydrofolate ligase OS=Staphylococcus epidermidis (strain ATCC 35984 / RP62A) OX=176279 GN=fhs PE=3 SV=1	158.509	139.597	249.22	246.693	19.4089	23.4936	21.1827	24.5372	8266.98	10800.2	6087.16	7105.18	3344.78	4414.58	3655.83	4068.77	158.509	139.597	249.22	246.693	19.4089	23.4936	21.1827	24.5372	x
Q8CPD0	Q5HPK8	63	34	512.24	1.12331e-06	3.09283e-06	8.87666	1	planctonic atcc	sessile atcc	Catalase OS=Staphylococcus epidermidis (strain ATCC 12228) OX=176280 GN=katA PE=3 SV=1	610.2	646.464	950.133	856.078	91.2234	80.7608	85.4149	87.6492	31824.7	50015	23206.8	24656.5	15720.7	15175.4	14741.4	14534.1	610.2	646.464	950.133	856.078	91.2234	80.7608	85.4149	87.6492	x
Q5HN59	Q8CRV8	14	9	122.274	8.57546e-08	8.2603e-07	8.66775	1	planctonic atcc	sessile atcc	Uncharacterized protein SERP1413 OS=Staphylococcus epidermidis (strain ATCC 35984 / RP62A) OX=176279 GN=SERP1413 PE=3 SV=1	561.945	488.29	678.293	565.983	64.3483	62.9675	69.2233	68.1792	29308	37777.6	16567.2	16301.3	11089.3	11831.9	11946.9	11305.5	561.945	488.29	678.293	565.983	64.3483	62.9675	69.2233	68.1792	x
Q5HRM8	Q8CQ88	114	30	863.682	1.44628e-07	1.20423e-06	8.59756	1	planctonic atcc	sessile atcc	ATP-dependent Clp protease ATP-binding subunit ClpC OS=Staphylococcus epidermidis (strain ATCC 35984 / RP62A) OX=176279 GN=clpC PE=3 SV=1	322.704	294.593	391.089	397.808	43.3731	38.8498	40.0245	41.31	16830.5	22791.8	9552.26	11457.6	7474.59	7300.1	6907.65	6850.05	322.704	294.593	391.089	397.808	43.3731	38.8498	40.0245	41.31	x
P30195		23	5	104.505	0.00104542	0.000518306	8.53823	0.9979	planctonic atcc	sessile atcc	Epidermin biosynthesis protein EpiB OS=Staphylococcus epidermidis OX=1282 GN=epiB PE=4 SV=1	197.062	78.4156	352.711	302.55	27.7847	25.3646	28.2216	27.6376	10277.7	6066.78	8614.89	8713.97	4788.19	4766.15	4870.64	4582.89	197.062	78.4156	352.711	302.55	27.7847	25.3646	28.2216	27.6376	x
Q5HPP5	Q8CPF0	63	18	327.162	1.87476e-06	4.51466e-06	8.51642	1	planctonic atcc	sessile atcc	DNA mismatch repair protein MutS OS=Staphylococcus epidermidis (strain ATCC 35984 / RP62A) OX=176279 GN=mutS PE=3 SV=1	340.71	274.56	432.535	441.95	47.2912	39.7106	44.3524	43.573	17769.6	21241.9	10564.6	12728.9	8149.8	7461.84	7654.59	7225.31	340.71	274.56	432.535	441.95	47.2912	39.7106	44.3524	43.573	x
Q5HRP1	Q8CMT6	27	12	213.609	1.4458e-06	3.67873e-06	8.36912	1	planctonic atcc	sessile atcc	Cysteine synthase OS=Staphylococcus epidermidis (strain ATCC 35984 / RP62A) OX=176279 GN=cysK PE=3 SV=1	184.832	191.488	289.274	259.126	28.7199	26.9037	27.1339	27.7345	9639.84	14814.9	7065.47	7463.29	4949.36	5055.35	4682.93	4598.95	184.832	191.488	289.274	259.126	28.7199	26.9037	27.1339	27.7345	x
Q5HKN0	Q8CTV7	18	13	136.987	3.15841e-07	1.69197e-06	8.36395	1	planctonic atcc	sessile atcc	UPF0312 protein SERP2314 OS=Staphylococcus epidermidis (strain ATCC 35984 / RP62A) OX=176279 GN=SERP2314 PE=3 SV=1	106.287	80.1934	74.4229	81.2135	9.95915	9.43575	11.3288	10.1801	5543.37	6204.32	1817.76	2339.09	1716.28	1773.03	1955.19	1688.06	106.287	80.1934	74.4229	81.2135	9.95915	9.43575	11.3288	10.1801	x
Q5HQA1	Q8CPN9	38	8	217.187	3.40709e-06	6.28811e-06	8.17936	1	planctonic atcc	sessile atcc	Phosphoribosylformylglycinamidine synthase subunit PurL OS=Staphylococcus epidermidis (strain ATCC 35984 / RP62A) OX=176279 GN=purL PE=3 SV=1	100.727	73.346	119.875	113.852	14.9623	11.6868	12.1284	11.0797	5253.38	5674.56	2927.93	3279.13	2578.49	2196.01	2093.19	1837.24	100.727	73.346	119.875	113.852	14.9623	11.6868	12.1284	11.0797	x
Q5HM59	Q8CNG6	48	12	286.361	5.76128e-05	4.82569e-05	8.03284	1	planctonic atcc	sessile atcc	Probable uridylyltransferase SERP1770 OS=Staphylococcus epidermidis (strain ATCC 35984 / RP62A) OX=176279 GN=SERP1770 PE=3 SV=1	170.806	81.3676	72.9603	76.3675	12.685	12.1246	12.6174	12.5555	8908.33	6295.17	1782.04	2199.52	2186.03	2278.29	2177.58	2081.97	170.806	81.3676	72.9603	76.3675	12.685	12.1246	12.6174	12.5555	x
Q5HM47	Q8CNG0	28	11	207.557	7.09916e-05	5.65266e-05	7.43569	1	planctonic atcc	sessile atcc	Alkaline shock protein 23 OS=Staphylococcus epidermidis (strain ATCC 35984 / RP62A) OX=176279 GN=asp23 PE=3 SV=1	586.428	874.859	1314.61	1366.94	135.944	143.182	126.346	151.683	30584.9	67685.2	32109	39370.2	23427.5	26904.8	21805.5	25152.1	586.428	874.859	1314.61	1366.94	135.944	143.182	126.346	151.683	x
Q5HM57	Q8CRK5	14	6	102.356	2.5848e-06	5.44645e-06	7.33981	1	planctonic atcc	sessile atcc	UPF0457 protein SERP1772 OS=Staphylococcus epidermidis (strain ATCC 35984 / RP62A) OX=176279 GN=SERP1772 PE=3 SV=1	38.615	43.2978	42.8748	53.5342	5.76305	6.51987	4.68013	7.33212	2013.95	3349.82	1047.21	1541.88	993.159	1225.12	807.722	1215.82	38.615	43.2978	42.8748	53.5342	5.76305	6.51987	4.68013	7.33212	x
Q8CSK8	Q5HPB7	61	15	331.383	3.49715e-06	6.28811e-06	7.3248	1	planctonic atcc	sessile atcc	Probable CtpA-like serine protease OS=Staphylococcus epidermidis (strain ATCC 12228) OX=176280 GN=SE_1113 PE=3 SV=1	52.4096	42.7643	57.7598	43.6803	5.46075	7.07345	5.81221	8.49584	2733.4	3308.54	1410.77	1258.07	941.064	1329.14	1003.1	1408.79	52.4096	42.7643	57.7598	43.6803	5.46075	7.07345	5.81221	8.49584	x
Q8CQD9		81	29	500.163	1.15779e-05	1.39405e-05	7.23342	1	planctonic atcc	sessile atcc	Accumulation-associated protein OS=Staphylococcus epidermidis (strain ATCC 12228) OX=176280 GN=SE_0175 PE=3 SV=1	349.057	442.015	658.019	579.153	63.5058	70.4288	68.5993	77.865	18204.9	34197.4	16072	16680.6	10944.1	13234	11839.3	12911.6	349.057	442.015	658.019	579.153	63.5058	70.4288	68.5993	77.865	x
Q5HNW6	Q8CP17	74	30	668.605	4.60553e-05	4.1131e-05	7.19274	1	planctonic atcc	sessile atcc	Chaperone protein DnaK OS=Staphylococcus epidermidis (strain ATCC 35984 / RP62A) OX=176279 GN=dnaK PE=3 SV=1	467.392	588.532	967.048	970.252	103.818	98.945	101.982	111.399	24376.7	45533	23620	27944.9	17891.2	18592.3	17600.7	18472.3	467.392	588.532	967.048	970.252	103.818	98.945	101.982	111.399	x
Q5HN50	Q8CNP9	25	15	201.183	4.3208e-06	7.10587e-06	7.13502	1	planctonic atcc	sessile atcc	Response regulator protein VraR OS=Staphylococcus epidermidis (strain ATCC 35984 / RP62A) OX=176279 GN=vraR PE=3 SV=1	143.932	153.751	225.435	210.329	27.1509	27.6546	21.735	26.2547	7506.69	11895.2	5506.2	6057.82	4678.97	5196.46	3751.14	4353.58	143.932	153.751	225.435	210.329	27.1509	27.6546	21.735	26.2547	x
Q5HQI5	Q8CPT5	97	32	623.005	1.82445e-07	1.33382e-06	6.99416	1	planctonic atcc	sessile atcc	Chaperone protein ClpB OS=Staphylococcus epidermidis (strain ATCC 35984 / RP62A) OX=176279 GN=clpB PE=3 SV=1	201.097	199.473	263.454	227.433	33.6027	32.6564	32.1823	29.0161	10488.1	15432.7	6434.82	6550.46	5790.82	6136.32	5554.2	4811.47	201.097	199.473	263.454	227.433	33.6027	32.6564	32.1823	29.0161	x
Q5HRY1	Q8CMQ2	23	16	197.581	1.87925e-07	1.33382e-06	6.63875	1	planctonic atcc	sessile atcc	Alkyl hydroperoxide reductase C OS=Staphylococcus epidermidis (strain ATCC 35984 / RP62A) OX=176279 GN=ahpC PE=3 SV=1	675.208	686.645	878.806	704.427	119.152	100.516	110.871	113.081	35215.2	53123.7	21464.7	20288.7	20533.7	18887.5	19134.8	18751.2	675.208	686.645	878.806	704.427	119.152	100.516	110.871	113.081	x
Q5HRH7	Q8CQ69	27	9	207.549	1.12379e-06	3.09283e-06	6.54453	1	planctonic atcc	sessile atcc	3-hexulose-6-phosphate synthase OS=Staphylococcus epidermidis (strain ATCC 35984 / RP62A) OX=176279 GN=SERP0216 PE=3 SV=1	241.896	233.086	341.18	295.519	39.0941	41.9324	43.0256	45.8123	12616	18033.2	8333.25	8511.47	6737.16	7879.33	7425.6	7596.62	241.896	233.086	341.18	295.519	39.0941	41.9324	43.0256	45.8123	x
Q5HNZ1	Q8CP25	15	4	82.1558	4.64166e-07	1.89682e-06	6.00159	1	planctonic atcc	sessile atcc	Probable endonuclease 4 OS=Staphylococcus epidermidis (strain ATCC 35984 / RP62A) OX=176279 GN=nfo PE=3 SV=1	74.4018	64.1009	86.0652	82.715	14.168	11.5146	12.622	12.8956	3880.4	4959.3	2102.12	2382.33	2441.61	2163.66	2178.37	2138.37	74.4018	64.1009	86.0652	82.715	14.168	11.5146	12.622	12.8956	x
Q5HMZ1	P0C0N7	49	2	374.967	5.46761e-08	8.1926e-07	5.99397	1	planctonic atcc	sessile atcc	60 kDa chaperonin OS=Staphylococcus epidermidis (strain ATCC 35984 / RP62A) OX=176279 GN=groL PE=3 SV=1	206.168	172.225	192.961	200.537	32.1934	29.1607	32.3196	35.1043	10752.6	13324.6	4713.03	5775.8	5547.96	5479.46	5577.9	5821.02	206.168	172.225	192.961	200.537	32.1934	29.1607	32.3196	35.1043	x
Q5HP74	Q8CSH9	17	5	113.688	2.13692e-07	1.37226e-06	5.84611	1	planctonic atcc	sessile atcc	Demethylmenaquinone methyltransferase OS=Staphylococcus epidermidis (strain ATCC 35984 / RP62A) OX=176279 GN=menG PE=3 SV=1	63.9164	51.261	66.5271	57.6621	10.2245	9.57548	11.2444	9.90028	3333.53	3965.92	1624.91	1660.77	1762	1799.29	1940.62	1641.67	63.9164	51.261	66.5271	57.6621	10.2245	9.57548	11.2444	9.90028	x
Q8CN04	Q5HL59	61	30	446.529	7.78097e-06	1.0493e-05	5.81743	1	planctonic atcc	sessile atcc	1-pyrroline-5-carboxylate dehydrogenase OS=Staphylococcus epidermidis (strain ATCC 12228) OX=176280 GN=rocA PE=3 SV=1	324.929	345.104	530.785	486.825	71.7609	73.4265	74.1665	70.747	16946.5	26699.7	12964.3	14021.4	12366.7	13797.3	12800.1	11731.3	324.929	345.104	530.785	486.825	71.7609	73.4265	74.1665	70.747	x
Q5HK04	P0C0R0	78	30	516.506	0.00201151	0.000910277	5.66989	0.989484	planctonic atcc	sessile atcc	DNA gyrase subunit A OS=Staphylococcus epidermidis (strain ATCC 35984 / RP62A) OX=176279 GN=gyrA PE=3 SV=1	123.77	48.1153	178.204	60.4122	16.83	18.1107	19.9314	17.5282	6455.2	3722.54	4352.61	1739.97	2900.35	3403.11	3439.88	2906.54	123.77	48.1153	178.204	60.4122	16.83	18.1107	19.9314	17.5282	x
Q5HM38	Q8CNF5	32	10	218.174	1.39075e-05	1.61681e-05	5.39681	1	planctonic atcc	sessile atcc	Tagatose 1_6-diphosphate aldolase OS=Staphylococcus epidermidis (strain ATCC 35984 / RP62A) OX=176279 GN=lacD PE=3 SV=1	167.065	171.174	223.533	283.687	40.7031	35.1488	40.6312	40.1758	8713.21	13243.2	5459.75	8170.68	7014.45	6604.65	7012.35	6661.99	167.065	171.174	223.533	283.687	40.7031	35.1488	40.6312	40.1758	x
Q5HQR3	Q8CPW8	9	1	70.0239	1.37419e-06	3.56378e-06	5.36504	1	planctonic atcc	sessile atcc	Glycine cleavage system H protein OS=Staphylococcus epidermidis (strain ATCC 35984 / RP62A) OX=176279 GN=gcvH PE=3 SV=1	33.3411	37.2159	46.683	41.3161	8.20323	6.78943	6.70207	7.85888	1738.89	2879.28	1140.22	1189.98	1413.68	1275.77	1156.68	1303.17	33.3411	37.2159	46.683	41.3161	8.20323	6.78943	6.70207	7.85888	x
Q8CP51	Q5HP48	15	8	103.662	2.21018e-05	2.27522e-05	5.28612	1	planctonic atcc	sessile atcc	Pyrroline-5-carboxylate reductase OS=Staphylococcus epidermidis (strain ATCC 12228) OX=176280 GN=proC PE=3 SV=1	109.181	73.7122	79.6429	56.9786	14.584	14.041	16.5734	15.2457	5694.29	5702.89	1945.26	1641.08	2513.29	2638.37	2860.33	2528.05	109.181	73.7122	79.6429	56.9786	14.584	14.041	16.5734	15.2457	x
Q5HQX0		51	2	273.339	4.68109e-08	8.1926e-07	5.27396	1	planctonic atcc	sessile atcc	UvrABC system protein B OS=Staphylococcus epidermidis (strain ATCC 35984 / RP62A) OX=176279 GN=uvrB PE=3 SV=1	49.9871	43.9301	43.7186	46.9064	9.17105	8.24399	9.46532	8.11086	2607.06	3398.74	1067.82	1350.99	1580.47	1549.09	1633.58	1344.95	49.9871	43.9301	43.7186	46.9064	9.17105	8.24399	9.46532	8.11086	x
Q5HRX9	Q8CMQ4	20	8	129.15	2.35768e-07	1.41458e-06	5.19693	1	planctonic atcc	sessile atcc	NADPH-dependent oxidoreductase OS=Staphylococcus epidermidis (strain ATCC 35984 / RP62A) OX=176279 GN=nfrA PE=3 SV=1	135.37	138.991	173.948	163.362	29.7254	28.5423	28.4676	30.9631	7060.19	10753.3	4248.64	4705.11	5122.65	5363.26	4913.1	5134.32	135.37	138.991	173.948	163.362	29.7254	28.5423	28.4676	30.9631	x
Q5HPB5	Q8CP79	17	9	137.789	5.31747e-07	2.04882e-06	4.99348	1	planctonic atcc	sessile atcc	PTS system glucose-specific EIIA component OS=Staphylococcus epidermidis (strain ATCC 35984 / RP62A) OX=176279 GN=crr PE=3 SV=1	292.108	288.671	372.235	353.453	68.1235	64.0063	60.4856	69.019	15234.8	22333.6	9091.76	10180.1	11739.9	12027.2	10438.9	11444.8	292.108	288.671	372.235	353.453	68.1235	64.0063	60.4856	69.019	x
P00924		94	34	558.72	1.5198e-05	1.73688e-05	4.94785	1	planctonic atcc	sessile atcc	Enolase 1 OS=Saccharomyces cerevisiae (strain ATCC 204508 / S288c) OX=559292 GN=ENO1 PE=1 SV=3	3261.71	2473.95	4345.68	3840.06	661.295	676.171	732.475	743.686	170113	191402	106142	110600	113962	127056	126415	123318	3261.71	2473.95	4345.68	3840.06	661.295	676.171	732.475	743.686	x
Q5HQB9	O33635	120	1	865.016	2.13503e-07	1.37226e-06	4.90727	1	planctonic atcc	sessile atcc	Bifunctional autolysin OS=Staphylococcus epidermidis (strain ATCC 35984 / RP62A) OX=176279 GN=atl PE=3 SV=1	406.319	376.55	459.829	444.326	94.1066	89.6686	79.1765	80.8287	21191.4	29132.5	11231.2	12797.4	16217.6	16849.2	13664.7	13403.1	406.319	376.55	459.829	444.326	94.1066	89.6686	79.1765	80.8287	x
Q8CNF7	Q5HM40	20	14	161.194	2.18838e-05	2.2701e-05	4.87406	1	planctonic atcc	sessile atcc	PTS system lactose-specific EIICB component OS=Staphylococcus epidermidis (strain ATCC 12228) OX=176280 GN=lacE PE=3 SV=1	203.548	228.797	329.192	336.026	51.7177	57.7765	54.8854	60.8047	10615.9	17701.4	8040.44	9678.12	8912.62	10856.5	9472.42	10082.7	203.548	228.797	329.192	336.026	51.7177	57.7765	54.8854	60.8047	x
Q5HLK7	Q8CN76	3	1	20.9277	0.000499731	0.00026532	4.76084	0.999806	planctonic atcc	sessile atcc	Probable nitrate transporter NarT OS=Staphylococcus epidermidis (strain ATCC 35984 / RP62A) OX=176279 GN=narT PE=3 SV=1	72.28	63.1821	41.7853	28.0687	12.4141	10.0278	10.9011	9.78306	3769.74	4888.21	1020.6	808.426	2139.34	1884.27	1881.38	1622.23	72.28	63.1821	41.7853	28.0687	12.4141	10.0278	10.9011	9.78306	x
Q5HQ64	Q8CPM6	6	4	32.0753	9.1135e-07	3.01877e-06	4.75772	1	planctonic atcc	sessile atcc	Divalent metal cation transporter MntH OS=Staphylococcus epidermidis (strain ATCC 35984 / RP62A) OX=176279 GN=mntH PE=3 SV=1	31.6975	42.2256	32.5189	36.4277	7.29651	7.1946	7.11571	8.42218	1653.17	3266.87	794.268	1049.18	1257.42	1351.91	1228.07	1396.57	31.6975	42.2256	32.5189	36.4277	7.29651	7.1946	7.11571	8.42218	x
Q5HQN0		38	4	277.773	1.05202e-06	3.03349e-06	4.6329	1	planctonic atcc	sessile atcc	D-alanine--D-alanyl carrier protein ligase OS=Staphylococcus epidermidis (strain ATCC 35984 / RP62A) OX=176279 GN=dltA PE=3 SV=1	75.6144	71.2804	96.6528	88.9574	17.6608	16.5436	18.6681	18.8978	3943.64	5514.75	2360.72	2562.13	3043.53	3108.64	3221.85	3133.65	75.6144	71.2804	96.6528	88.9574	17.6608	16.5436	18.6681	18.8978	x
Q8CT93		35	3	251.138	1.05652e-06	3.03349e-06	4.6329	1	planctonic atcc	sessile atcc	D-alanine--D-alanyl carrier protein ligase OS=Staphylococcus epidermidis (strain ATCC 12228) OX=176280 GN=dltA PE=3 SV=1	33.4953	31.5754	42.8148	39.4059	7.8233	7.32841	8.26951	8.37125	1746.93	2442.9	1045.74	1134.96	1348.21	1377.05	1427.2	1388.13	33.4953	31.5754	42.8148	39.4059	7.8233	7.32841	8.26951	8.37125	x
Q8CPQ1		124	2	879.665	4.45597e-07	1.87784e-06	4.59172	1	planctonic atcc	sessile atcc	Bifunctional autolysin OS=Staphylococcus epidermidis (strain ATCC 12228) OX=176280 GN=atl PE=3 SV=1	43.136	39.5193	48.4181	45.928	10.9291	9.87776	8.89977	8.8413	2249.74	3057.49	1182.6	1322.81	1883.44	1856.09	1535.97	1466.07	43.136	39.5193	48.4181	45.928	10.9291	9.87776	8.89977	8.8413	x
Q5HRX5	Q8CQQ9	19	13	193.279	2.75489e-05	2.7317e-05	4.5221	1	planctonic atcc	sessile atcc	UPF0355 protein SERP0066 OS=Staphylococcus epidermidis (strain ATCC 35984 / RP62A) OX=176279 GN=SERP0066 PE=3 SV=1	176.116	192.143	270.875	279.911	49.6602	52.1689	57.6517	43.7533	9185.23	14865.5	6616.06	8061.93	8558.06	9802.83	9949.85	7255.2	176.116	192.143	270.875	279.911	49.6602	52.1689	57.6517	43.7533	x
Q8CPC2	Q5HPJ0	88	35	702.565	3.36452e-06	6.28811e-06	4.49316	1	planctonic atcc	sessile atcc	Aconitate hydratase A OS=Staphylococcus epidermidis (strain ATCC 12228) OX=176280 GN=acnA PE=3 SV=1	269.911	238.97	361.145	292.319	63.2278	63.9763	70.0985	61.3892	14077.1	18488.4	8820.89	8419.28	10896.2	12021.5	12098	10179.6	269.911	238.97	361.145	292.319	63.2278	63.9763	70.0985	61.3892	x
Q8CPP4	Q5HQA7	25	5	139.147	0.000313526	0.000186258	4.45057	0.999971	planctonic atcc	sessile atcc	Bifunctional protein FolD OS=Staphylococcus epidermidis (strain ATCC 12228) OX=176280 GN=folD PE=3 SV=1	12.3832	11.7355	26.7331	14.6385	3.35092	3.57576	3.82661	3.96174	645.841	907.943	652.95	421.614	577.471	671.906	660.418	656.939	12.3832	11.7355	26.7331	14.6385	3.35092	3.57576	3.82661	3.96174	x
Q5HPZ0	Q8CPJ6	37	18	290.24	4.73605e-06	7.60333e-06	4.43817	1	planctonic atcc	sessile atcc	Dihydroorotase OS=Staphylococcus epidermidis (strain ATCC 35984 / RP62A) OX=176279 GN=pyrC PE=3 SV=1	261.515	239.888	321.676	355.791	60.9869	66.5206	67.318	70.795	13639.2	18559.4	7856.87	10247.4	10510	12499.6	11618.1	11739.3	261.515	239.888	321.676	355.791	60.9869	66.5206	67.318	70.795	x
Q8CN38	Q5HLD2	32	13	179.858	4.40146e-05	4.01053e-05	4.31903	1	planctonic atcc	sessile atcc	Phosphoglucomutase OS=Staphylococcus epidermidis (strain ATCC 12228) OX=176280 GN=pgcA PE=3 SV=1	75.5188	110.73	132.135	125.592	29.4928	26.0082	24.4945	22.7998	3938.65	8566.83	3227.37	3617.26	5082.56	4887.08	4227.39	3780.68	75.5188	110.73	132.135	125.592	29.4928	26.0082	24.4945	22.7998	x
Q8CPT8	Q5HQJ3	34	17	254.668	2.76565e-06	5.60028e-06	4.31421	1	planctonic atcc	sessile atcc	Uncharacterized protein SE_0665 OS=Staphylococcus epidermidis (strain ATCC 12228) OX=176280 GN=SE_0665 PE=3 SV=1	254.791	254.277	330.302	342.598	71.8762	64.2278	65.8279	72.0389	13288.5	19672.7	8067.55	9867.41	12386.6	12068.8	11360.9	11945.5	254.791	254.277	330.302	342.598	71.8762	64.2278	65.8279	72.0389	x
Q5HNB8	Q8CNT5	23	9	145.943	2.82e-06	5.60028e-06	4.30426	1	planctonic atcc	sessile atcc	S-adenosylmethionine synthase OS=Staphylococcus epidermidis (strain ATCC 35984 / RP62A) OX=176279 GN=metK PE=3 SV=1	168.676	145.316	162.491	202.572	45.3818	35.4271	37.8942	39.0603	8797.23	11242.7	3968.82	5834.43	7820.75	6656.95	6540	6477	168.676	145.316	162.491	202.572	45.3818	35.4271	37.8942	39.0603	x
Q8CS58	Q5HNJ2	18	11	147.834	3.3522e-07	1.69197e-06	4.30289	1	planctonic atcc	sessile atcc	Thiol peroxidase OS=Staphylococcus epidermidis (strain ATCC 12228) OX=176280 GN=tpx PE=3 SV=1	231.502	213.92	280.057	253.877	56.9354	54.4581	58.7878	57.4229	12073.9	16550.4	6840.33	7312.1	9811.81	10233	10145.9	9521.91	231.502	213.92	280.057	253.877	56.9354	54.4581	58.7878	57.4229	x
Q8CS97	Q5HNR8	66	17	332.286	5.4694e-05	4.63884e-05	4.18231	1	planctonic atcc	sessile atcc	GTP pyrophosphokinase OS=Staphylococcus epidermidis (strain ATCC 12228) OX=176280 GN=relA PE=3 SV=1	97.8536	96.5261	163.425	146.951	32.4213	29.6545	30.0159	28.5963	5103.52	7467.94	3991.61	4232.44	5587.24	5572.24	5180.31	4741.86	97.8536	96.5261	163.425	146.951	32.4213	29.6545	30.0159	28.5963	x
Q8CN24	Q5HLA3	45	23	365.067	5.20053e-06	8.24363e-06	4.14802	1	planctonic atcc	sessile atcc	Putative aldehyde dehydrogenase AldA OS=Staphylococcus epidermidis (strain ATCC 12228) OX=176280 GN=aldA PE=3 SV=1	337.456	335.506	451.386	470.907	92.2336	96.6205	100.51	95.2184	17599.9	25957.1	11025	13562.9	15894.8	18155.5	17346.5	15789.2	337.456	335.506	451.386	470.907	92.2336	96.6205	100.51	95.2184	x
Q8CU41		26	6	176.772	0.0047503	0.00195902	4.12078	0.949781	planctonic atcc	sessile atcc	Ornithine carbamoyltransferase 1_ catabolic OS=Staphylococcus epidermidis (strain ATCC 12228) OX=176280 GN=arcB1 PE=3 SV=1	11.2682	4.97147	15.3665	18.7355	3.41514	2.61936	2.98163	3.20041	587.686	384.628	375.324	539.614	588.538	492.192	514.586	530.694	11.2682	4.97147	15.3665	18.7355	3.41514	2.61936	2.98163	3.20041	x
P0C0R3	P0C0R4	37	2	198.161	7.09194e-06	1.00781e-05	4.02053	1	planctonic atcc	sessile atcc	Lipase OS=Staphylococcus epidermidis OX=1282 GN=lip PE=1 SV=1	359.105	330.528	501.917	435.55	100.035	97.4043	101.464	105.794	18729	25572	12259.2	12544.6	17239.3	18302.8	17511.3	17542.9	359.105	330.528	501.917	435.55	100.035	97.4043	101.464	105.794	x
Q5HKP6		42	3	215.095	7.09965e-06	1.00781e-05	4.02053	1	planctonic atcc	sessile atcc	Lipase OS=Staphylococcus epidermidis (strain ATCC 35984 / RP62A) OX=176279 GN=lip PE=3 SV=1	88.5185	81.4744	123.721	107.362	24.6584	24.0099	25.0108	26.0781	4616.65	6303.43	3021.87	3092.22	4249.44	4511.6	4316.5	4324.29	88.5185	81.4744	123.721	107.362	24.6584	24.0099	25.0108	26.0781	x
Q5HP14	Q8CMM1	42	18	256.495	0.00525856	0.00214892	3.98948	0.941604	planctonic atcc	sessile atcc	Probable glycine dehydrogenase (decarboxylating) subunit 2 OS=Staphylococcus epidermidis (strain ATCC 35984 / RP62A) OX=176279 GN=gcvPB PE=3 SV=1	28.6363	79.6088	98.2983	101.157	18.4822	18.8297	19.8284	19.9878	1493.51	6159.1	2400.92	2913.51	3185.07	3538.21	3422.09	3314.38	28.6363	79.6088	98.2983	101.157	18.4822	18.8297	19.8284	19.9878	x
Q8CP96	Q5HPE7	16	8	101.543	8.68013e-07	3.00143e-06	3.97318	1	planctonic atcc	sessile atcc	4-hydroxy-tetrahydrodipicolinate synthase OS=Staphylococcus epidermidis (strain ATCC 12228) OX=176280 GN=dapA PE=3 SV=1	12.8938	15.0269	13.3929	11.5666	3.3964	3.04374	3.20268	3.66647	672.471	1162.59	327.118	333.139	585.309	571.935	552.736	607.977	12.8938	15.0269	13.3929	11.5666	3.3964	3.04374	3.20268	3.66647	x
Q8CRJ3	Q5HM36	17	12	120.677	0.000167776	0.000111455	3.97211	0.999999	planctonic atcc	sessile atcc	Galactose-6-phosphate isomerase subunit LacB OS=Staphylococcus epidermidis (strain ATCC 12228) OX=176280 GN=lacB PE=3 SV=1	59.232	89.5146	108.913	115.544	21.2748	20.829	26.9742	24.878	3089.22	6925.48	2660.17	3327.87	3666.34	3913.88	4655.36	4125.28	59.232	89.5146	108.913	115.544	21.2748	20.829	26.9742	24.878	x
Q5HPC6		76	6	583.735	2.26699e-06	5.03481e-06	3.94438	1	planctonic atcc	sessile atcc	2-oxoglutarate dehydrogenase E1 component OS=Staphylococcus epidermidis (strain ATCC 35984 / RP62A) OX=176279 GN=odhA PE=3 SV=1	79.9833	94.8215	100.327	110.232	27.4681	23.2979	23.3927	23.5406	4171.5	7336.06	2450.46	3174.87	4733.64	4377.81	4037.24	3903.51	79.9833	94.8215	100.327	110.232	27.4681	23.2979	23.3927	23.5406	x
Q5HQ78	Q8CPN4	16	6	118.653	1.05724e-06	3.03349e-06	3.93878	1	planctonic atcc	sessile atcc	Peptide deformylase OS=Staphylococcus epidermidis (strain ATCC 35984 / RP62A) OX=176279 GN=def PE=3 SV=1	35.1376	43.451	44.5895	42.1258	9.3642	10.9618	10.2469	11.3953	1832.59	3361.67	1089.09	1213.3	1613.75	2059.79	1768.47	1889.58	35.1376	43.451	44.5895	42.1258	9.3642	10.9618	10.2469	11.3953	x
Q5HR07	Q8CTG7	8	1	43.899	0.0352659	0.0115152	3.90479	0.61959	planctonic atcc	sessile atcc	Putative 5'(3')-deoxyribonucleotidase OS=Staphylococcus epidermidis (strain ATCC 35984 / RP62A) OX=176279 GN=SERP0388 PE=3 SV=1	8.09827	2.32824	12.1392	15.2861	2.28853	2.99477	1.79574	2.61466	422.362	180.129	296.498	440.266	394.387	562.735	309.918	433.564	8.09827	2.32824	12.1392	15.2861	2.28853	2.99477	1.79574	2.61466	x
Q5HQE6	Q8CPR2	30	11	176.55	4.04963e-05	3.77411e-05	3.89502	1	planctonic atcc	sessile atcc	UDP-N-acetylmuramoyl-L-alanyl-D-glutamate--L-lysine ligase OS=Staphylococcus epidermidis (strain ATCC 35984 / RP62A) OX=176279 GN=murE PE=3 SV=1	168.578	170.114	255.801	234.883	43.8932	53.8287	59.7076	55.5026	8792.12	13161.2	6247.88	6765.03	7564.2	10114.7	10304.7	9203.48	168.578	170.114	255.801	234.883	43.8932	53.8287	59.7076	55.5026	x
Q8CTT9	Q5HRM1	20	7	120.941	0.00135134	0.000646222	3.82476	0.995847	planctonic atcc	sessile atcc	Putative TrmH family tRNA/rRNA methyltransferase OS=Staphylococcus epidermidis (strain ATCC 12228) OX=176280 GN=SE_0294 PE=3 SV=2	26.6575	48.5762	72.528	35.1894	10.7901	12.7715	10.2546	14.0172	1390.31	3758.2	1771.48	1013.52	1859.48	2399.84	1769.79	2324.35	26.6575	48.5762	72.528	35.1894	10.7901	12.7715	10.2546	14.0172	x
Q5HN34		46	1	347.784	1.11326e-05	1.35251e-05	3.78499	1	planctonic atcc	sessile atcc	Glutamyl-tRNA(Gln) amidotransferase subunit A OS=Staphylococcus epidermidis (strain ATCC 35984 / RP62A) OX=176279 GN=gatA PE=3 SV=1	40.4439	50.7268	39.7406	56.7768	11.0922	13.3469	13.4117	11.7367	2109.34	3924.58	970.655	1635.27	1911.54	2507.96	2314.66	1946.19	40.4439	50.7268	39.7406	56.7768	11.0922	13.3469	13.4117	11.7367	x
Q8CPI3	Q5HPW0	29	15	222.828	0.000755092	0.000390145	3.72859	0.999202	planctonic atcc	sessile atcc	3-oxoacyl-[acyl-carrier-protein] reductase FabG OS=Staphylococcus epidermidis (strain ATCC 12228) OX=176280 GN=fabG PE=3 SV=1	170.079	166.626	76.6441	168.537	36.2037	35.824	41.8038	42.2288	8870.38	12891.4	1872.02	4854.15	6239.06	6731.54	7214.73	7002.42	170.079	166.626	76.6441	168.537	36.2037	35.824	41.8038	42.2288	x
P0C0N3	Q5HMZ0	11	3	83.9037	0.00162832	0.000757197	3.68208	0.993462	planctonic atcc	sessile atcc	10 kDa chaperonin OS=Staphylococcus epidermidis (strain ATCC 12228) OX=176280 GN=groS PE=3 SV=1	13.2337	10.3599	26.8469	12.7046	3.602	5.51314	4.29094	3.74322	690.2	801.512	655.73	365.915	620.74	1035.95	740.555	620.704	13.2337	10.3599	26.8469	12.7046	3.602	5.51314	4.29094	3.74322	x
Q8CTQ2		22	1	190.213	3.79717e-07	1.70857e-06	3.67075	1	planctonic atcc	sessile atcc	Putative heme-dependent peroxidase SE_0358 OS=Staphylococcus epidermidis (strain ATCC 12228) OX=176280 GN=SE_0358 PE=3 SV=1	32.5353	32.1621	38.8587	35.071	8.85191	9.07523	10.3146	9.52355	1696.86	2488.28	949.116	1010.11	1525.47	1705.29	1780.15	1579.2	32.5353	32.1621	38.8587	35.071	8.85191	9.07523	10.3146	9.52355	x
Q5HRF8		27	4	210.774	3.80091e-07	1.70857e-06	3.67075	1	planctonic atcc	sessile atcc	Putative heme-dependent peroxidase SERP0235 OS=Staphylococcus epidermidis (strain ATCC 35984 / RP62A) OX=176279 GN=SERP0235 PE=3 SV=1	52.7644	52.1591	63.0194	56.8767	14.3557	14.7178	16.7278	15.4449	2751.9	4035.39	1539.24	1638.15	2473.94	2765.56	2886.97	2561.08	52.7644	52.1591	63.0194	56.8767	14.3557	14.7178	16.7278	15.4449	x
Q5HNF1	Q8CNU8	58	18	345.264	0.000403143	0.000219217	3.66646	0.999915	planctonic atcc	sessile atcc	Leucine--tRNA ligase OS=Staphylococcus epidermidis (strain ATCC 35984 / RP62A) OX=176279 GN=leuS PE=3 SV=1	77.9114	67.792	67.0007	136.041	25.4487	20.1024	22.9782	26.5885	4063.44	5244.87	1636.48	3918.23	4385.63	3777.35	3965.7	4408.92	77.9114	67.792	67.0007	136.041	25.4487	20.1024	22.9782	26.5885	x
Q5HQH4		41	3	229.466	3.43311e-07	1.69197e-06	3.64638	1	planctonic atcc	sessile atcc	Tryptophan--tRNA ligase OS=Staphylococcus epidermidis (strain ATCC 35984 / RP62A) OX=176279 GN=trpS PE=3 SV=1	69.8676	63.6309	76.421	80.8773	20.4546	20.139	19.4507	19.7052	3643.92	4922.93	1866.57	2329.41	3524.98	3784.24	3356.91	3267.52	69.8676	63.6309	76.421	80.8773	20.4546	20.139	19.4507	19.7052	x
Q8CT69		40	1	224.815	3.51305e-07	1.69197e-06	3.64638	1	planctonic atcc	sessile atcc	Tryptophan--tRNA ligase OS=Staphylococcus epidermidis (strain ATCC 12228) OX=176280 GN=trpS PE=3 SV=1	18.6975	17.0284	20.4512	21.6438	5.4739	5.38946	5.20525	5.27335	975.158	1317.44	499.517	623.379	943.329	1012.71	898.35	874.431	18.6975	17.0284	20.4512	21.6438	5.4739	5.38946	5.20525	5.27335	x
Q5HM56	Q8CRK4	17	8	117.19	0.000184897	0.000119876	3.64505	0.999998	planctonic atcc	sessile atcc	Heme oxygenase (staphylobilin-producing) OS=Staphylococcus epidermidis (strain ATCC 35984 / RP62A) OX=176279 GN=isdG PE=3 SV=1	67.1701	99.6105	121.26	135.107	28.1532	28.1559	30.2079	29.5713	3503.23	7706.57	2961.76	3891.32	4851.7	5290.65	5213.44	4903.54	67.1701	99.6105	121.26	135.107	28.1532	28.1559	30.2079	29.5713	x
Q5HM44	Q8CRJ7	25	10	170.188	0.000202742	0.000130502	3.45267	0.999996	planctonic atcc	sessile atcc	Zinc-type alcohol dehydrogenase-like protein SERP1785 OS=Staphylococcus epidermidis (strain ATCC 35984 / RP62A) OX=176279 GN=SERP1785 PE=3 SV=1	53.0485	36.9951	48.2159	33.1808	14.4488	9.34827	14.7032	11.1542	2766.73	2862.2	1177.66	955.664	2489.98	1756.59	2537.56	1849.6	53.0485	36.9951	48.2159	33.1808	14.4488	9.34827	14.7032	11.1542	x
Q5HQK4	Q8CT82	33	14	260.478	3.02269e-06	5.82321e-06	3.43774	1	planctonic atcc	sessile atcc	Ornithine aminotransferase OS=Staphylococcus epidermidis (strain ATCC 35984 / RP62A) OX=176279 GN=rocD PE=3 SV=1	138.342	125.173	166.962	159.903	39.2354	42.4389	44.7016	45.3593	7215.17	9684.28	4078.02	4605.49	6761.52	7974.51	7714.86	7521.51	138.342	125.173	166.962	159.903	39.2354	42.4389	44.7016	45.3593	x
Q5HRL0	Q8CQ84	99	48	701.952	2.66611e-05	2.70329e-05	3.4176	1	planctonic atcc	sessile atcc	DNA-directed RNA polymerase subunit beta OS=Staphylococcus epidermidis (strain ATCC 35984 / RP62A) OX=176279 GN=rpoB PE=3 SV=1	180.005	210.502	263.991	280.316	63.2639	70.7185	71.3693	68.1776	9388.09	16285.9	6447.93	8073.59	10902.4	13288.4	12317.3	11305.3	180.005	210.502	263.991	280.316	63.2639	70.7185	71.3693	68.1776	x
Q5HKA4	Q8CU18	15	3	75.7165	1.02429e-06	3.03349e-06	3.40738	1	planctonic atcc	sessile atcc	Uncharacterized lipoprotein SERP2445 OS=Staphylococcus epidermidis (strain ATCC 35984 / RP62A) OX=176279 GN=SERP2445 PE=3 SV=1	100.994	83.3049	83.9424	83.6165	28.1003	24.476	26.9005	23.7864	5267.28	6445.05	2050.28	2408.3	4842.59	4599.18	4642.63	3944.28	100.994	83.3049	83.9424	83.6165	28.1003	24.476	26.9005	23.7864	x
Q8CSB3	Q5HNU0	14	6	103.901	9.33665e-07	3.01877e-06	3.37476	1	planctonic atcc	sessile atcc	Transcription elongation factor GreA OS=Staphylococcus epidermidis (strain ATCC 12228) OX=176280 GN=greA PE=3 SV=1	61.4022	52.4424	61.2701	53.069	18.7856	16.9787	15.4212	16.4293	3202.41	4057.32	1496.51	1528.48	3237.37	3190.39	2661.47	2724.31	61.4022	52.4424	61.2701	53.069	18.7856	16.9787	15.4212	16.4293	x
Q5HLU4		27	1	257.854	3.66035e-06	6.34128e-06	3.37193	1	planctonic atcc	sessile atcc	Putative 2-hydroxyacid dehydrogenase SERP1888 OS=Staphylococcus epidermidis (strain ATCC 35984 / RP62A) OX=176279 GN=SERP1888 PE=3 SV=1	102.296	78.7061	103.153	109.028	29.3561	28.1172	30.5232	28.608	5335.19	6089.26	2519.48	3140.2	5059	5283.38	5267.86	4743.8	102.296	78.7061	103.153	109.028	29.3561	28.1172	30.5232	28.608	x
Q8CNB8		29	1	257.631	3.66779e-06	6.34128e-06	3.37193	1	planctonic atcc	sessile atcc	Putative 2-hydroxyacid dehydrogenase SE_1879 OS=Staphylococcus epidermidis (strain ATCC 12228) OX=176280 GN=SE_1879 PE=3 SV=1	53.6732	41.296	54.1228	57.2056	15.4027	14.7527	16.0151	15.0102	2799.3	3194.95	1321.94	1647.62	2654.39	2772.12	2763.98	2489.01	53.6732	41.296	54.1228	57.2056	15.4027	14.7527	16.0151	15.0102	x
Q8CS21		8	1	32.807	0.000126767	8.90374e-05	3.35346	1	planctonic atcc	sessile atcc	2-succinylbenzoate--CoA ligase OS=Staphylococcus epidermidis (strain ATCC 12228) OX=176280 GN=menE PE=3 SV=1	259.329	327.161	428.555	448.265	103.549	100.289	107.233	125.287	13525.2	25311.5	10467.4	12910.8	17844.8	18844.9	18506.9	20775.1	259.329	327.161	428.555	448.265	103.549	100.289	107.233	125.287	x
Q5HN15	Q8CRT1	43	16	291.334	9.46912e-06	1.21615e-05	3.34611	1	planctonic atcc	sessile atcc	Uncharacterized protein SERP1457 OS=Staphylococcus epidermidis (strain ATCC 35984 / RP62A) OX=176279 GN=SERP1457 PE=3 SV=1	90.7097	96.2146	120.662	124.334	29.2616	31.6285	33.3961	34.7952	4730.93	7443.84	2947.14	3581.03	5042.71	5943.18	5763.68	5769.77	90.7097	96.2146	120.662	124.334	29.2616	31.6285	33.3961	34.7952	x
Q5HK19	Q8CU87	57	15	315.282	5.96838e-07	2.22049e-06	3.34501	1	planctonic atcc	sessile atcc	Sensor protein kinase WalK OS=Staphylococcus epidermidis (strain ATCC 35984 / RP62A) OX=176279 GN=walK PE=1 SV=1	56.2289	48.4267	58.9814	58.4199	17.8351	15.7569	17.0537	15.7388	2932.59	3746.63	1440.61	1682.59	3073.57	2960.82	2943.22	2609.83	56.2289	48.4267	58.9814	58.4199	17.8351	15.7569	17.0537	15.7388	x
Q5HPE0	Q8CP90	10	5	74.947	0.000109497	7.93879e-05	3.33153	1	planctonic atcc	sessile atcc	Cold shock protein CspA OS=Staphylococcus epidermidis (strain ATCC 35984 / RP62A) OX=176279 GN=cspA PE=3 SV=2	186.37	217.569	295.654	324.11	75.1878	78.4751	72.2599	81.3545	9720.05	16832.7	7221.28	9334.92	12957.3	14745.9	12471	13490.3	186.37	217.569	295.654	324.11	75.1878	78.4751	72.2599	81.3545	x
Q5HRK7		15	2	98.7824	2.95249e-05	2.90626e-05	3.3206	1	planctonic atcc	sessile atcc	30S ribosomal protein S12 OS=Staphylococcus epidermidis (strain ATCC 35984 / RP62A) OX=176279 GN=rpsL PE=3 SV=1	58.8891	57.7913	45.1851	40.006	15.6531	14.9072	13.4276	16.8058	3071.34	4471.15	1103.64	1152.24	2697.54	2801.14	2317.41	2786.76	58.8891	57.7913	45.1851	40.006	15.6531	14.9072	13.4276	16.8058	x
Q5HLN0	Q8CN91	55	17	344.409	6.49597e-06	9.62652e-06	3.31533	1	planctonic atcc	sessile atcc	Probable malate:quinone oxidoreductase 1 OS=Staphylococcus epidermidis (strain ATCC 35984 / RP62A) OX=176279 GN=mqo1 PE=3 SV=1	56.8605	63.0744	77.4463	77.2805	21.7446	19.4928	21.5911	20.0176	2965.54	4879.88	1891.61	2225.81	3747.3	3662.8	3726.3	3319.33	56.8605	63.0744	77.4463	77.2805	21.7446	19.4928	21.5911	20.0176	x
Q5HLW0	Q8CNC8	15	5	134.497	6.5849e-05	5.28575e-05	3.28904	1	planctonic atcc	sessile atcc	Urease accessory protein UreE OS=Staphylococcus epidermidis (strain ATCC 35984 / RP62A) OX=176279 GN=ureE PE=3 SV=1	45.7306	38.3731	38.6389	53.5191	10.2803	13.0807	15.9011	14.3285	2385.06	2968.81	943.746	1541.44	1771.63	2457.94	2744.3	2375.96	45.7306	38.3731	38.6389	53.5191	10.2803	13.0807	15.9011	14.3285	x
Q8CTA4	Q5HQQ0	26	10	181.592	1.51807e-07	1.20423e-06	3.28559	1	planctonic atcc	sessile atcc	Probable cysteine desulfurase OS=Staphylococcus epidermidis (strain ATCC 12228) OX=176280 GN=csd PE=3 SV=1	110.701	99.639	119.945	108.84	34.8997	33.2012	33.8765	31.6743	5773.57	7708.78	2929.63	3134.77	6014.35	6238.68	5846.59	5252.25	110.701	99.639	119.945	108.84	34.8997	33.2012	33.8765	31.6743	x
Q8CQV7	Q5HRN5	32	14	243.649	1.21882e-05	1.44179e-05	3.26518	1	planctonic atcc	sessile atcc	Pyridoxal 5'-phosphate synthase subunit PdxS OS=Staphylococcus epidermidis (strain ATCC 12228) OX=176280 GN=pdxS PE=3 SV=1	92.5276	104.326	129.428	92.1929	35.4571	30.2666	32.8861	29.5528	4825.74	8071.35	3161.25	2655.31	6110.39	5687.27	5675.67	4900.46	92.5276	104.326	129.428	92.1929	35.4571	30.2666	32.8861	29.5528	x
Q8CSY8		52	4	284.127	5.88399e-05	4.868e-05	3.25931	1	planctonic atcc	sessile atcc	Phenylalanine--tRNA ligase beta subunit OS=Staphylococcus epidermidis (strain ATCC 12228) OX=176280 GN=pheT PE=3 SV=1	7.82808	10.5313	10.1594	11.4088	2.4907	3.29685	2.77154	3.69121	408.27	814.776	248.141	328.593	429.228	619.496	478.328	612.079	7.82808	10.5313	10.1594	11.4088	2.4907	3.29685	2.77154	3.69121	x
Q5HPE5	Q8CSM7	10	4	65.5853	0.00125125	0.000604791	3.19592	0.996591	planctonic atcc	sessile atcc	2_3_4_5-tetrahydropyridine-2_6-dicarboxylate N-acetyltransferase OS=Staphylococcus epidermidis (strain ATCC 35984 / RP62A) OX=176279 GN=dapH PE=3 SV=1	6.66531	7.91934	3.984	4.50446	1.30433	1.85819	2.30954	1.7475	347.627	612.696	97.3083	129.736	224.778	349.164	398.593	289.772	6.66531	7.91934	3.984	4.50446	1.30433	1.85819	2.30954	1.7475	x
Q8CMZ0	Q5HL31	25	9	213.196	1.02774e-05	1.28329e-05	3.18496	1	planctonic atcc	sessile atcc	L-lactate dehydrogenase OS=Staphylococcus epidermidis (strain ATCC 12228) OX=176280 GN=ldh PE=3 SV=1	1114.08	852.987	1192.08	1158.49	334.777	316.039	329.106	375.711	58104.4	65993.1	29116.3	33366.6	57692.8	59385.5	56798.9	62300.7	1114.08	852.987	1192.08	1158.49	334.777	316.039	329.106	375.711	x
Q8CPU3	Q5HQK0	30	13	216.564	5.81199e-06	8.70861e-06	3.17033	1	planctonic atcc	sessile atcc	Argininosuccinate synthase OS=Staphylococcus epidermidis (strain ATCC 12228) OX=176280 GN=argG PE=3 SV=1	66.4196	55.6437	58.7059	53.8809	17.0567	19.506	21.2884	16.1633	3464.09	4304.99	1433.88	1551.86	2939.42	3665.3	3674.08	2680.21	66.4196	55.6437	58.7059	53.8809	17.0567	19.506	21.2884	16.1633	x
Q8CSB0	Q5HNT5	3	2	23.2225	1.00791e-05	1.27029e-05	3.13237	1	planctonic atcc	sessile atcc	UPF0473 protein SE_1298 OS=Staphylococcus epidermidis (strain ATCC 12228) OX=176280 GN=SE_1298 PE=3 SV=1	29.8534	22.7625	30.1362	29.6873	9.54902	9.84668	8.53505	7.96523	1556.99	1761.06	736.071	855.046	1645.6	1850.25	1473.03	1320.8	29.8534	22.7625	30.1362	29.6873	9.54902	9.84668	8.53505	7.96523	x
Q5HQW0	Q8CTE0	8	3	81.639	4.28449e-06	7.10587e-06	3.11073	1	planctonic atcc	sessile atcc	ATP-dependent Clp protease proteolytic subunit OS=Staphylococcus epidermidis (strain ATCC 35984 / RP62A) OX=176279 GN=clpP PE=3 SV=1	171.388	175.788	232.353	187.052	62.1774	58.4887	61.3414	64.424	8938.68	13600.2	5675.18	5387.43	10715.2	10990.4	10586.6	10682.8	171.388	175.788	232.353	187.052	62.1774	58.4887	61.3414	64.424	x
Q8CQ83	Q5HRK9	160	76	1224.14	5.25715e-06	8.24363e-06	3.10206	1	planctonic atcc	sessile atcc	DNA-directed RNA polymerase subunit beta' OS=Staphylococcus epidermidis (strain ATCC 12228) OX=176280 GN=rpoC PE=3 SV=1	209.069	213.801	262.68	266.146	84.2543	70.8453	74.1887	77.5066	10903.9	16541.1	6415.9	7665.48	14519.7	13312.2	12803.9	12852.2	209.069	213.801	262.68	266.146	84.2543	70.8453	74.1887	77.5066	x
Q5HNN6	Q8CNZ1	39	17	259.344	4.00457e-06	6.75045e-06	3.0945	1	planctonic atcc	sessile atcc	Glutamate-1-semialdehyde 2_1-aminomutase 1 OS=Staphylococcus epidermidis (strain ATCC 35984 / RP62A) OX=176279 GN=hemL1 PE=3 SV=1	107.174	122.967	145.449	123.009	36.6833	39.9743	41.6394	42.8275	5589.6	9513.58	3552.57	3542.88	6321.72	7511.39	7186.36	7101.69	107.174	122.967	145.449	123.009	36.6833	39.9743	41.6394	42.8275	x
Q8CNY0	Q5HNL7	29	12	211.68	4.8045e-07	1.90562e-06	3.08017	1	planctonic atcc	sessile atcc	Glyceraldehyde-3-phosphate dehydrogenase 2 OS=Staphylococcus epidermidis (strain ATCC 12228) OX=176280 GN=gapA2 PE=3 SV=1	167.885	152.237	185.034	179.097	53.0567	54.9181	54.6652	59.508	8755.97	11778.1	4519.41	5158.31	9143.38	10319.4	9434.43	9867.67	167.885	152.237	185.034	179.097	53.0567	54.9181	54.6652	59.508	x
Q5HNV1	Q8CP09	10	4	56.8539	0.00401889	0.00168837	3.02281	0.961376	planctonic atcc	sessile atcc	Shikimate dehydrogenase (NADP(+)) OS=Staphylococcus epidermidis (strain ATCC 35984 / RP62A) OX=176279 GN=aroE PE=1 SV=1	34.2432	11.9834	18.7541	22.6567	6.14992	8.39874	7.97204	6.47138	1785.94	927.122	458.066	652.553	1059.83	1578.17	1375.86	1073.09	34.2432	11.9834	18.7541	22.6567	6.14992	8.39874	7.97204	6.47138	x
Q5HK76		59	16	297.672	0.00697205	0.00271739	2.99893	0.914087	planctonic atcc	sessile atcc	Type-1 restriction enzyme R protein OS=Staphylococcus epidermidis (strain ATCC 35984 / RP62A) OX=176279 GN=hsdR PE=3 SV=1	38.4012	25.6256	37.8793	13.2494	9.10441	8.70404	10.0891	10.5013	2002.8	1982.58	925.194	381.604	1568.98	1635.54	1741.24	1741.33	38.4012	25.6256	37.8793	13.2494	9.10441	8.70404	10.0891	10.5013	x
Q5HRY2	Q8CMQ1	36	17	248.984	4.05803e-05	3.77411e-05	2.9946	1	planctonic atcc	sessile atcc	Alkyl hydroperoxide reductase subunit F OS=Staphylococcus epidermidis (strain ATCC 35984 / RP62A) OX=176279 GN=ahpF PE=3 SV=1	140.077	127.469	198.007	174.292	54.3209	51.7425	52.3234	55.2799	7305.66	9861.92	4836.29	5019.92	9361.24	9722.71	9030.26	9166.55	140.077	127.469	198.007	174.292	54.3209	51.7425	52.3234	55.2799	x
Q5HRD6		39	2	382.638	0.000115687	8.25449e-05	2.9654	1	planctonic atcc	sessile atcc	Alcohol dehydrogenase OS=Staphylococcus epidermidis (strain ATCC 35984 / RP62A) OX=176279 GN=adh PE=3 SV=1	200.943	170.957	261.738	271.34	66.4715	75.7754	84.8346	78.0975	10480.1	13226.4	6392.91	7815.06	11455.2	14238.6	14641.2	12950.2	200.943	170.957	261.738	271.34	66.4715	75.7754	84.8346	78.0975	x
Q5HP65	Q8CP59	41	21	265.798	5.61823e-06	8.51288e-06	2.96365	1	planctonic atcc	sessile atcc	Probable elastin-binding protein EbpS OS=Staphylococcus epidermidis (strain ATCC 35984 / RP62A) OX=176279 GN=ebpS PE=4 SV=1	68.8668	72.8247	78.6338	74.5991	20.2176	25.7374	26.9018	26.6571	3591.72	5634.23	1920.61	2148.58	3484.14	4836.21	4642.87	4420.3	68.8668	72.8247	78.6338	74.5991	20.2176	25.7374	26.9018	26.6571	x
Q8CP83		72	4	584.216	6.6326e-09	3.2143e-07	2.94195	1	planctonic atcc	sessile atcc	2-oxoglutarate dehydrogenase E1 component OS=Staphylococcus epidermidis (strain ATCC 12228) OX=176280 GN=odhA PE=3 SV=1	76.1892	72.2923	68.8661	72.6871	25.2058	24.1948	24.9732	24.2121	3973.62	5593.04	1682.04	2093.51	4343.76	4546.34	4310.01	4014.86	76.1892	72.2923	68.8661	72.6871	25.2058	24.1948	24.9732	24.2121	x
Q5HLE0	Q8CR71	46	12	251.956	0.00692751	0.00270785	2.93909	0.914795	planctonic atcc	sessile atcc	Polyphosphate kinase OS=Staphylococcus epidermidis (strain ATCC 35984 / RP62A) OX=176279 GN=ppk PE=3 SV=1	7.49089	17.159	19.8696	21.57	6.53616	5.19124	5.06266	5.69639	390.684	1327.54	485.312	621.254	1126.39	975.464	873.741	944.58	7.49089	17.159	19.8696	21.57	6.53616	5.19124	5.06266	5.69639	x
Q5HRQ2	Q8CMT1	60	14	296.489	1.50393e-06	3.75579e-06	2.91008	1	planctonic atcc	sessile atcc	Transcription-repair-coupling factor OS=Staphylococcus epidermidis (strain ATCC 35984 / RP62A) OX=176279 GN=mfd PE=3 SV=1	34.0176	33.9708	34.8788	29.2912	12.5819	10.5908	10.6348	11.6065	1774.17	2628.22	851.908	843.636	2168.27	1990.06	1835.41	1924.6	34.0176	33.9708	34.8788	29.2912	12.5819	10.5908	10.6348	11.6065	x
Q8CQE8	Q5HKD6	64	32	464.885	6.09235e-07	2.22049e-06	2.88225	1	planctonic atcc	sessile atcc	Probable malate:quinone oxidoreductase 3 OS=Staphylococcus epidermidis (strain ATCC 12228) OX=176280 GN=mqo3 PE=3 SV=2	238.19	239.271	281.468	247.733	93.5318	81.3695	88.0819	86.279	12422.7	18511.7	6874.8	7135.13	16118.5	15289.8	15201.7	14306.9	238.19	239.271	281.468	247.733	93.5318	81.3695	88.0819	86.279	x
Q5HMB0	Q8CRN3	45	25	357.137	1.63235e-06	4.00238e-06	2.84759	1	planctonic atcc	sessile atcc	Serine hydroxymethyltransferase OS=Staphylococcus epidermidis (strain ATCC 35984 / RP62A) OX=176279 GN=glyA PE=3 SV=1	276.244	223.056	258.656	274.209	95.3352	85.0609	87.9677	94.1053	14407.4	17257.1	6317.62	7897.68	16429.3	15983.4	15182	15604.6	276.244	223.056	258.656	274.209	95.3352	85.0609	87.9677	94.1053	x
Q5HQN3	Q8CPW3	15	3	92.0758	5.19417e-05	4.51909e-05	2.84128	1	planctonic atcc	sessile atcc	Acid sugar phosphatase OS=Staphylococcus epidermidis (strain ATCC 35984 / RP62A) OX=176279 GN=nagD PE=3 SV=1	7.11709	10.7756	8.64509	7.7099	3.43648	2.84955	2.88192	2.88565	371.189	833.675	211.154	222.058	592.216	535.447	497.378	478.5	7.11709	10.7756	8.64509	7.7099	3.43648	2.84955	2.88192	2.88565	x
Q5HQW4	Q8CPY8	26	12	190.02	0.0260097	0.00871116	2.83848	0.68915	planctonic atcc	sessile atcc	Thioredoxin reductase OS=Staphylococcus epidermidis (strain ATCC 35984 / RP62A) OX=176279 GN=trxB PE=3 SV=1	15.0367	52.5135	46.0085	58.3301	14.2609	15.5015	15.5735	15.2206	784.234	4062.81	1123.75	1680.01	2457.62	2912.82	2687.77	2523.88	15.0367	52.5135	46.0085	58.3301	14.2609	15.5015	15.5735	15.2206	x
Q5HS07	Q8CQN7	9	4	58.3234	0.000385095	0.000211967	2.83079	0.99993	planctonic atcc	sessile atcc	Probable acetyl-CoA acyltransferase OS=Staphylococcus epidermidis (strain ATCC 35984 / RP62A) OX=176279 GN=SERP0032 PE=3 SV=1	11.9347	6.98636	8.52413	12.5944	3.56069	3.41663	3.55198	3.61501	622.451	540.514	208.2	362.74	613.622	642.004	613.021	599.443	11.9347	6.98636	8.52413	12.5944	3.56069	3.41663	3.55198	3.61501	x
Q5HQE9	Q8CT54	11	6	79.5033	8.80224e-06	1.14137e-05	2.8233	1	planctonic atcc	sessile atcc	Putative phosphoesterase SERP0604 OS=Staphylococcus epidermidis (strain ATCC 35984 / RP62A) OX=176279 GN=SERP0604 PE=3 SV=1	209.771	211.001	250.849	283.938	85.8827	81.9138	86.8566	83.801	10940.5	16324.5	6126.94	8177.9	14800.3	15392.1	14990.2	13895.9	209.771	211.001	250.849	283.938	85.8827	81.9138	86.8566	83.801	x
Q5HNY9	Q8CSD9	4	1	18.1903	2.76291e-06	5.60028e-06	2.79914	1	planctonic atcc	sessile atcc	GTP cyclohydrolase 1 type 2 homolog OS=Staphylococcus epidermidis (strain ATCC 35984 / RP62A) OX=176279 GN=SERP1125 PE=3 SV=1	28.0301	28.8418	28.4709	23.0714	9.36295	9.0287	10.0561	10.2835	1461.9	2231.4	695.395	664.496	1613.54	1696.54	1735.54	1705.21	28.0301	28.8418	28.4709	23.0714	9.36295	9.0287	10.0561	10.2835	x
Q5HM69	Q8CRL1	70	30	556.822	5.61511e-06	8.51288e-06	2.78052	1	planctonic atcc	sessile atcc	Glutamine--fructose-6-phosphate aminotransferase [isomerizing] OS=Staphylococcus epidermidis (strain ATCC 35984 / RP62A) OX=176279 GN=glmS PE=3 SV=3	358.813	291.927	385.319	331.706	132.158	112.436	123.82	123.496	18713.7	22585.5	9411.33	9553.7	22775.1	21127.3	21369.5	20478.2	358.813	291.927	385.319	331.706	132.158	112.436	123.82	123.496	x
Q8CP47	Q5HP42	53	24	408.638	1.01627e-06	3.03349e-06	2.74606	1	planctonic atcc	sessile atcc	6-phosphogluconate dehydrogenase_ decarboxylating OS=Staphylococcus epidermidis (strain ATCC 12228) OX=176280 GN=gnd PE=3 SV=1	160.728	152.587	186.13	172.438	65.1122	57.429	60.3496	61.781	8382.72	11805.2	4546.2	4966.51	11220.9	10791.2	10415.5	10244.6	160.728	152.587	186.13	172.438	65.1122	57.429	60.3496	61.781	x
Q5HNN3	Q8CNY8	28	12	164.547	3.78226e-06	6.45641e-06	2.70872	1	planctonic atcc	sessile atcc	Porphobilinogen deaminase OS=Staphylococcus epidermidis (strain ATCC 35984 / RP62A) OX=176279 GN=hemC PE=3 SV=1	69.2958	57.2514	60.9337	58.4432	21.5879	24.0881	24.7086	20.4052	3614.1	4429.37	1488.29	1683.27	3720.29	4526.29	4264.35	3383.6	69.2958	57.2514	60.9337	58.4432	21.5879	24.0881	24.7086	20.4052	x
Q5HQE2	Q8CT52	66	15	366.881	0.00120518	0.000584622	2.70113	0.99691	planctonic atcc	sessile atcc	Serine protease HtrA-like OS=Staphylococcus epidermidis (strain ATCC 35984 / RP62A) OX=176279 GN=SERP0611 PE=3 SV=1	78.2082	120.44	164.914	143.576	43.7278	44.5569	47.3281	52.1371	4078.92	9318.05	4027.98	4135.24	7535.7	8372.5	8168.15	8645.42	78.2082	120.44	164.914	143.576	43.7278	44.5569	47.3281	52.1371	x
Q5HN41		14	1	131.157	1.06042e-05	1.30059e-05	2.68122	1	planctonic atcc	sessile atcc	Bacterial non-heme ferritin OS=Staphylococcus epidermidis (strain ATCC 35984 / RP62A) OX=176279 GN=ftnA PE=3 SV=1	662.907	514.672	666.318	566.895	248.054	210.184	214.104	226.796	34573.6	39818.6	16274.7	16327.6	42747.7	39494.8	36951.3	37607.5	662.907	514.672	666.318	566.895	248.054	210.184	214.104	226.796	x
Q8CNP5		18	1	167.864	1.06088e-05	1.30059e-05	2.68122	1	planctonic atcc	sessile atcc	Bacterial non-heme ferritin OS=Staphylococcus epidermidis (strain ATCC 12228) OX=176280 GN=ftnA PE=3 SV=1	69.2906	53.7963	69.6471	59.2549	25.9279	21.9696	22.3793	23.706	3613.82	4162.06	1701.12	1706.64	4468.22	4128.21	3862.35	3930.94	69.2906	53.7963	69.6471	59.2549	25.9279	21.9696	22.3793	23.706	x
Q5HRD1		55	2	345.397	2.09371e-05	2.18874e-05	2.6663	1	planctonic atcc	sessile atcc	Arginine--tRNA ligase OS=Staphylococcus epidermidis (strain ATCC 35984 / RP62A) OX=176279 GN=argS PE=3 SV=1	172.841	150.552	182.774	206.639	61.0826	63.8512	76.5535	65.8519	9014.46	11647.8	4464.21	5951.56	10526.5	11998	13212	10919.6	172.841	150.552	182.774	206.639	61.0826	63.8512	76.5535	65.8519	x
Q5HPT7	Q8CPG9	46	23	334.27	2.0289e-06	4.63741e-06	2.66521	1	planctonic atcc	sessile atcc	GTP-sensing transcriptional pleiotropic repressor CodY OS=Staphylococcus epidermidis (strain ATCC 35984 / RP62A) OX=176279 GN=codY PE=3 SV=1	216.292	198.708	250.165	244.834	84.1435	84.3433	87.4435	85.5061	11280.6	15373.4	6110.22	7051.65	14500.6	15848.6	15091.5	14178.7	216.292	198.708	250.165	244.834	84.1435	84.3433	87.4435	85.5061	x
Q5HLV9	Q8CNC7	6	1	36.1431	0.0109028	0.00402821	2.66074	0.854975	planctonic atcc	sessile atcc	Urease accessory protein UreF OS=Staphylococcus epidermidis (strain ATCC 35984 / RP62A) OX=176279 GN=ureF PE=3 SV=1	20.2938	11.5966	8.43325	20.0439	4.24963	5.34144	8.27222	4.82497	1058.42	897.196	205.98	577.299	732.348	1003.69	1427.67	800.08	20.2938	11.5966	8.43325	20.0439	4.24963	5.34144	8.27222	4.82497	x
Q5HN85	Q8CNR1	44	14	313.796	8.70983e-06	1.14035e-05	2.65086	1	planctonic atcc	sessile atcc	Fumarate hydratase class II OS=Staphylococcus epidermidis (strain ATCC 35984 / RP62A) OX=176279 GN=fumC PE=3 SV=1	59.9714	61.2327	75.7754	74.6824	25.0868	23.7004	27.3597	26.3338	3127.79	4737.39	1850.8	2150.98	4323.26	4453.44	4721.9	4366.7	59.9714	61.2327	75.7754	74.6824	25.0868	23.7004	27.3597	26.3338	x
Q5HNK7	Q8CS69	65	32	583.779	0.00207809	0.00093103	2.62678	0.988724	planctonic atcc	sessile atcc	Pyruvate kinase OS=Staphylococcus epidermidis (strain ATCC 35984 / RP62A) OX=176279 GN=pyk PE=3 SV=1	466.103	249.348	396.148	551.645	142.06	144.543	179.021	167.563	24309.4	19291.3	9675.84	15888.3	24481.6	27160.5	30896.4	27785.5	466.103	249.348	396.148	551.645	142.06	144.543	179.021	167.563	x
P0C0Q7	P0C0Q8	6	3	49.7625	0.000304714	0.00018243	2.62042	0.999974	planctonic atcc	sessile atcc	Anti-sigma-B factor antagonist OS=Staphylococcus epidermidis OX=1282 GN=rsbV PE=3 SV=1	23.1801	25.6144	16.3273	21.2532	7.97758	6.65583	10.1307	8.19824	1208.95	1981.71	398.79	612.129	1374.79	1250.67	1748.4	1359.44	23.1801	25.6144	16.3273	21.2532	7.97758	6.65583	10.1307	8.19824	x
Q8CS48	Q5HNH6	40	17	260.918	0.000820044	0.000417309	2.61993	0.998968	planctonic atcc	sessile atcc	Tyrosine--tRNA ligase OS=Staphylococcus epidermidis (strain ATCC 12228) OX=176280 GN=tyrS PE=3 SV=1	49.0123	42.0842	75.6063	39.0433	20.1795	20.3718	18.1524	19.8276	2556.22	3255.93	1846.67	1124.51	3477.58	3827.97	3132.84	3287.83	49.0123	42.0842	75.6063	39.0433	20.1795	20.3718	18.1524	19.8276	x
Q5HNJ7	Q8CNW9	21	6	132.679	0.00541294	0.00219655	2.61548	0.939113	planctonic atcc	sessile atcc	Uncharacterized peptidase SERP1271 OS=Staphylococcus epidermidis (strain ATCC 35984 / RP62A) OX=176279 GN=SERP1271 PE=3 SV=1	39.9928	64.7129	36.0517	84.5687	19.5225	18.3171	23.4611	24.8502	2085.81	5006.65	880.555	2435.73	3364.35	3441.89	4049.05	4120.68	39.9928	64.7129	36.0517	84.5687	19.5225	18.3171	23.4611	24.8502	x
Q5HLX6	Q8CNE1	18	2	99.0013	0.00118735	0.000578051	2.59026	0.997029	planctonic atcc	sessile atcc	Molybdopterin molybdenumtransferase OS=Staphylococcus epidermidis (strain ATCC 35984 / RP62A) OX=176279 GN=moeA PE=3 SV=1	37.5975	37.1624	19.2956	29.4816	11.2863	11.2064	12.5065	12.6937	1960.88	2875.15	471.291	849.121	1944.99	2105.75	2158.44	2104.87	37.5975	37.1624	19.2956	29.4816	11.2863	11.2064	12.5065	12.6937	x
Q8CPL6		18	1	74.5222	0.00553054	0.0022197	2.58533	0.937215	planctonic atcc	sessile atcc	Endonuclease MutS2 OS=Staphylococcus epidermidis (strain ATCC 12228) OX=176280 GN=mutS2 PE=3 SV=1	42.0392	42.6246	19.2794	32.6098	14.6643	13.1326	15.6791	9.34238	2192.54	3297.74	470.894	939.217	2527.13	2467.7	2705.99	1549.16	42.0392	42.6246	19.2794	32.6098	14.6643	13.1326	15.6791	9.34238	x
Q5HPI6	Q8CSN9	54	17	292.083	3.25658e-06	6.18542e-06	2.58372	1	planctonic atcc	sessile atcc	DNA topoisomerase 4 subunit B OS=Staphylococcus epidermidis (strain ATCC 35984 / RP62A) OX=176279 GN=parE PE=3 SV=2	49.9943	54.2828	60.7063	63.4251	22.0032	21.3028	23.3831	21.7138	2607.43	4199.7	1482.74	1826.75	3791.86	4002.92	4035.59	3600.6	49.9943	54.2828	60.7063	63.4251	22.0032	21.3028	23.3831	21.7138	x
Q5HQJ9	Q8CT80	43	20	367.07	6.57912e-06	9.64376e-06	2.57723	1	planctonic atcc	sessile atcc	Glucose-6-phosphate isomerase OS=Staphylococcus epidermidis (strain ATCC 35984 / RP62A) OX=176279 GN=pgi PE=3 SV=1	287.925	289.057	366.609	345.55	126.114	119.455	130.8	123.834	15016.6	22363.5	8954.36	9952.43	21733.5	22446.3	22574.3	20534.2	287.925	289.057	366.609	345.55	126.114	119.455	130.8	123.834	x
Q5HNJ5	Q8CS61	30	13	235.345	6.18989e-05	5.08986e-05	2.56962	1	planctonic atcc	sessile atcc	Putative universal stress protein SERP1273 OS=Staphylococcus epidermidis (strain ATCC 35984 / RP62A) OX=176279 GN=SERP1273 PE=3 SV=1	945.805	752.909	1161.63	935.901	398.958	353.42	345.689	379.29	49328.1	58250.4	28372.6	26955.6	68753.2	66409.7	59661	62894.2	945.805	752.909	1161.63	935.901	398.958	353.42	345.689	379.29	x
Q5HNH3	Q8CNV8	31	17	239.879	6.28305e-05	5.13515e-05	2.55892	1	planctonic atcc	sessile atcc	Catabolite control protein A OS=Staphylococcus epidermidis (strain ATCC 35984 / RP62A) OX=176279 GN=ccpA PE=3 SV=1	94.5712	124.509	130.314	144.469	44.5815	49.3205	49.0626	50.032	4932.32	9632.88	3182.9	4160.96	7682.82	9267.6	8467.49	8296.34	94.5712	124.509	130.314	144.469	44.5815	49.3205	49.0626	50.032	x
Q5HRM5	Q8CTU3	64	27	466.396	0.000347986	0.000199692	2.55015	0.999954	planctonic atcc	sessile atcc	Glutamate--tRNA ligase OS=Staphylococcus epidermidis (strain ATCC 35984 / RP62A) OX=176279 GN=gltX PE=3 SV=1	48.4885	55.986	86.4566	60.1917	23.0976	25.8862	25.4522	24.0378	2528.9	4331.47	2111.69	1733.62	3980.47	4864.16	4392.67	3985.96	48.4885	55.986	86.4566	60.1917	23.0976	25.8862	25.4522	24.0378	x
Q5HNM9	Q8CNY5	29	15	213.464	0.000424066	0.000228749	2.54408	0.999897	planctonic atcc	sessile atcc	ATP-dependent Clp protease ATP-binding subunit ClpX OS=Staphylococcus epidermidis (strain ATCC 35984 / RP62A) OX=176279 GN=clpX PE=3 SV=1	195.714	178.103	298.506	279.544	88.2662	92.4027	97.2865	96.1951	10207.4	13779.3	7290.95	8051.35	15211.1	17363	16790.2	15951.1	195.714	178.103	298.506	279.544	88.2662	92.4027	97.2865	96.1951	x
Q8CQ56		48	6	412.12	0.000204517	0.000130711	2.5331	0.999996	planctonic atcc	sessile atcc	Alcohol dehydrogenase OS=Staphylococcus epidermidis (strain ATCC 12228) OX=176280 GN=adh PE=3 SV=1	105.846	90.6041	139.147	140.102	42.3779	45.5026	49.507	50.4058	5520.36	7009.77	3398.63	4035.18	7303.08	8550.2	8544.19	8358.33	105.846	90.6041	139.147	140.102	42.3779	45.5026	49.507	50.4058	x
Q8CSC1	Q5HNV3	6	1	30.1357	4.75408e-05	4.21784e-05	2.5223	1	planctonic atcc	sessile atcc	Probable nicotinate-nucleotide adenylyltransferase OS=Staphylococcus epidermidis (strain ATCC 12228) OX=176280 GN=nadD PE=3 SV=1	43.7284	39.5756	47.5033	48.9609	15.5187	16.4646	17.3122	21.976	2280.64	3061.84	1160.26	1410.16	2674.38	3093.8	2987.83	3644.07	43.7284	39.5756	47.5033	48.9609	15.5187	16.4646	17.3122	21.976	x
Q5HQ29	Q8CPL5	15	8	134.087	1.71219e-05	1.92415e-05	2.5085	1	planctonic atcc	sessile atcc	Thioredoxin OS=Staphylococcus epidermidis (strain ATCC 35984 / RP62A) OX=176279 GN=trxA PE=3 SV=1	120.058	120.653	155.365	148.733	55.4796	57.5134	50.1381	54.0545	6261.6	9334.6	3794.75	4283.78	9560.92	10807.1	8653.11	8963.36	120.058	120.653	155.365	148.733	55.4796	57.5134	50.1381	54.0545	x
Q5HPV9	Q8CPI2	8	6	74.8333	0.00334544	0.00142769	2.47057	0.971664	planctonic atcc	sessile atcc	Acyl carrier protein OS=Staphylococcus epidermidis (strain ATCC 35984 / RP62A) OX=176279 GN=acpP PE=3 SV=1	116.563	81.7864	194.543	108.23	47.8272	51.7366	50.5523	52.7205	6079.31	6327.58	4751.68	3117.2	8242.17	9721.59	8724.6	8742.16	116.563	81.7864	194.543	108.23	47.8272	51.7366	50.5523	52.7205	x
Q8CTN9		59	3	381.655	3.82768e-05	3.60966e-05	2.43178	1	planctonic atcc	sessile atcc	Arginine--tRNA ligase OS=Staphylococcus epidermidis (strain ATCC 12228) OX=176280 GN=argS PE=3 SV=1	40.0879	34.0208	43.5107	46.5488	15.2935	15.9403	18.8916	17.3841	2090.77	2632.09	1062.74	1340.69	2635.56	2995.27	3260.42	2882.64	40.0879	34.0208	43.5107	46.5488	15.2935	15.9403	18.8916	17.3841	x
Q5HPG6	Q8CPA9	26	13	172.433	0.000731454	0.000379385	2.41952	0.999279	planctonic atcc	sessile atcc	Aminoacyltransferase FemA OS=Staphylococcus epidermidis (strain ATCC 35984 / RP62A) OX=176279 GN=femA PE=3 SV=1	67.8766	77.0225	96.0885	120.442	39.543	32.4416	36.4079	40.9886	3540.08	5959	2346.94	3468.95	6814.53	6095.95	6283.48	6796.75	67.8766	77.0225	96.0885	120.442	39.543	32.4416	36.4079	40.9886	x
Q5HN30	Q8CRU0	37	14	193.056	3.64413e-06	6.34128e-06	2.40712	1	planctonic atcc	sessile atcc	DNA ligase OS=Staphylococcus epidermidis (strain ATCC 35984 / RP62A) OX=176279 GN=ligA PE=3 SV=1	23.5146	20.5911	21.3509	19.23	8.70475	8.03261	9.502	8.94234	1226.4	1593.07	521.49	553.858	1500.11	1509.37	1639.91	1482.83	23.5146	20.5911	21.3509	19.23	8.70475	8.03261	9.502	8.94234	x
Q5HNT2	Q8CSA7	71	26	439.979	2.03395e-05	2.17689e-05	2.37769	1	planctonic atcc	sessile atcc	Alanine--tRNA ligase OS=Staphylococcus epidermidis (strain ATCC 35984 / RP62A) OX=176279 GN=alaS PE=3 SV=1	54.8129	52.3397	43.0314	41.1792	20.7203	19.6812	20.0625	20.019	2858.74	4049.37	1051.03	1186.03	3570.77	3698.21	3462.49	3319.57	54.8129	52.3397	43.0314	41.1792	20.7203	19.6812	20.0625	20.019	x
Q5HM67	Q8CNH0	35	14	277.216	4.19934e-05	3.87878e-05	2.36075	1	planctonic atcc	sessile atcc	Phosphoglucosamine mutase OS=Staphylococcus epidermidis (strain ATCC 35984 / RP62A) OX=176279 GN=glmM PE=3 SV=1	142.012	124.77	174.798	152.798	57.6443	60.1635	65.3157	68.652	7406.56	9653.11	4269.41	4400.85	9933.96	11305.1	11272.6	11383.9	142.012	124.77	174.798	152.798	57.6443	60.1635	65.3157	68.652	x
Q5HNB7	Q8CS25	41	12	242.76	2.38001e-06	5.09453e-06	2.36	1	planctonic atcc	sessile atcc	Phosphoenolpyruvate carboxykinase (ATP) OS=Staphylococcus epidermidis (strain ATCC 35984 / RP62A) OX=176279 GN=pckA PE=3 SV=1	22.8854	20.4673	24.5412	21.7283	8.65417	9.59231	9.89978	9.82926	1193.58	1583.5	599.415	625.812	1491.39	1802.45	1708.56	1629.89	22.8854	20.4673	24.5412	21.7283	8.65417	9.59231	9.89978	9.82926	x
Q5HNL1	Q8CNX4	63	17	482.899	0.0014778	0.000699258	2.34591	0.994815	planctonic atcc	sessile atcc	Isocitrate dehydrogenase [NADP] OS=Staphylococcus epidermidis (strain ATCC 35984 / RP62A) OX=176279 GN=icd PE=3 SV=1	99.9361	99.1379	67.4701	55.7886	37.5019	32.7005	34.9286	32.2711	5212.13	7670	1647.94	1606.81	6462.78	6144.61	6028.18	5351.21	99.9361	99.1379	67.4701	55.7886	37.5019	32.7005	34.9286	32.2711	x
Q5HLT2	Q8CNB2	18	2	111.325	0.00187686	0.000860895	2.34275	0.990962	planctonic atcc	sessile atcc	PTS system EIIBC component SERP1900 OS=Staphylococcus epidermidis (strain ATCC 35984 / RP62A) OX=176279 GN=SERP1900 PE=3 SV=1	8.50524	7.63286	11.6215	14.7225	4.28136	4.59739	5.01319	4.2415	443.588	590.532	283.852	424.034	737.816	863.876	865.204	703.328	8.50524	7.63286	11.6215	14.7225	4.28136	4.59739	5.01319	4.2415	x
Q5HPC0	Q8CMM3	44	19	274.229	7.30707e-05	5.72903e-05	2.32846	1	planctonic atcc	sessile atcc	UDP-N-acetylglucosamine--N-acetylmuramyl-(pentapeptide) pyrophosphoryl-undecaprenol N-acetylglucosamine transferase OS=Staphylococcus epidermidis (strain ATCC 35984 / RP62A) OX=176279 GN=murG PE=3 SV=1	57.1605	47.6249	66.7079	66.2446	26.1293	24.8127	23.3887	27.7705	2981.18	3684.6	1629.33	1907.96	4502.91	4662.44	4036.56	4604.92	57.1605	47.6249	66.7079	66.2446	26.1293	24.8127	23.3887	27.7705	x
Q5HNF9	Q8CNV2	44	18	337.651	0.000144724	9.8138e-05	2.32285	0.999999	planctonic atcc	sessile atcc	Putative dipeptidase SERP1310 OS=Staphylococcus epidermidis (strain ATCC 35984 / RP62A) OX=176279 GN=SERP1310 PE=3 SV=1	56.1822	59.6118	79.1306	79.9415	26.9293	30.6642	30.0039	30.7337	2930.16	4611.99	1932.75	2302.45	4640.78	5761.98	5178.24	5096.29	56.1822	59.6118	79.1306	79.9415	26.9293	30.6642	30.0039	30.7337	x
Q5HR46	Q8CQ25	10	3	56.8995	3.7377e-05	3.54963e-05	2.29692	1	planctonic atcc	sessile atcc	Malate dehydrogenase OS=Staphylococcus epidermidis (strain ATCC 35984 / RP62A) OX=176279 GN=mdh PE=3 SV=1	81.3058	58.9996	66.3631	67.2593	32.0143	26.7248	29.9915	30.528	4240.47	4564.62	1620.9	1937.18	5517.1	5021.73	5176.1	5062.18	81.3058	58.9996	66.3631	67.2593	32.0143	26.7248	29.9915	30.528	x
Q5HRQ7	Q8CML1	11	5	89.2208	1.15374e-06	3.11175e-06	2.28704	1	planctonic atcc	sessile atcc	Putative septation protein SpoVG OS=Staphylococcus epidermidis (strain ATCC 35984 / RP62A) OX=176279 GN=spoVG PE=3 SV=1	156.992	140.223	168.756	155.358	67.0293	65.0407	68.8301	70.7732	8187.83	10848.6	4121.83	4474.58	11551.3	12221.5	11879.1	11735.7	156.992	140.223	168.756	155.358	67.0293	65.0407	68.8301	70.7732	x
Q5HQ79	Q8CT15	10	6	71.2129	0.000178034	0.000115984	2.28436	0.999998	planctonic atcc	sessile atcc	UPF0356 protein SERP0677 OS=Staphylococcus epidermidis (strain ATCC 35984 / RP62A) OX=176279 GN=SERP0677 PE=3 SV=1	115.369	79.7191	114.874	111.433	51.5538	43.2438	42.5659	47.1063	6017.01	6167.63	2805.77	3209.46	8884.37	8125.75	7346.26	7811.2	115.369	79.7191	114.874	111.433	51.5538	43.2438	42.5659	47.1063	x
Q8CPZ0		58	4	306.436	0.00078197	0.00040249	2.25468	0.999109	planctonic atcc	sessile atcc	UvrABC system protein B OS=Staphylococcus epidermidis (strain ATCC 12228) OX=176280 GN=uvrB PE=3 SV=1	13.7741	13.8941	15.6567	19.8553	7.10966	5.59456	6.37037	8.94722	718.382	1074.95	382.412	571.866	1225.22	1051.25	1099.43	1483.63	13.7741	13.8941	15.6567	19.8553	7.10966	5.59456	6.37037	8.94722	x
Q8CPC7		66	2	465.954	7.23739e-06	1.01622e-05	2.25122	1	planctonic atcc	sessile atcc	Transketolase OS=Staphylococcus epidermidis (strain ATCC 12228) OX=176280 GN=tkt PE=3 SV=1	184.844	158.093	202.586	190.642	81.2817	78.4484	81.0432	86.2337	9640.48	12231.2	4948.13	5490.81	14007.5	14740.9	13986.9	14299.3	184.844	158.093	202.586	190.642	81.2817	78.4484	81.0432	86.2337	x
Q5HPJ9		62	1	468.776	7.30956e-06	1.01622e-05	2.25122	1	planctonic atcc	sessile atcc	Transketolase OS=Staphylococcus epidermidis (strain ATCC 35984 / RP62A) OX=176279 GN=tkt PE=3 SV=1	16.7022	14.285	18.3053	17.226	7.34445	7.08844	7.32291	7.79191	871.094	1105.19	447.103	496.139	1265.69	1331.96	1263.83	1292.06	16.7022	14.285	18.3053	17.226	7.34445	7.08844	7.32291	7.79191	x
Q5HN91	Q8CRY0	12	8	100.079	0.000144818	9.8138e-05	2.24482	0.999999	planctonic atcc	sessile atcc	UPF0342 protein SERP1381 OS=Staphylococcus epidermidis (strain ATCC 35984 / RP62A) OX=176279 GN=SERP1381 PE=3 SV=1	54.1479	43.5755	65.1855	57.7835	26.5576	24.3636	25.5026	21.8883	2824.06	3371.31	1592.14	1664.27	4576.72	4578.06	4401.38	3629.53	54.1479	43.5755	65.1855	57.7835	26.5576	24.3636	25.5026	21.8883	x
Q8CUG0		7	1	34.2808	0.000705264	0.000367213	2.24396	0.999359	planctonic atcc	sessile atcc	Plasmid recombination enzyme type 3 OS=Staphylococcus epidermidis (strain ATCC 12228) OX=176280 GN=SE_p102 PE=3 SV=1	27.242	26.2952	24.0163	17.8983	8.32961	10.929	10.9269	12.3517	1420.79	2034.38	586.592	515.503	1435.46	2053.62	1885.83	2048.16	27.242	26.2952	24.0163	17.8983	8.32961	10.929	10.9269	12.3517	x
Q5HQJ5	Q8CPU0	8	1	29.0716	3.05173e-05	2.98218e-05	2.21266	1	planctonic atcc	sessile atcc	ATP-dependent helicase/deoxyribonuclease subunit B OS=Staphylococcus epidermidis (strain ATCC 35984 / RP62A) OX=176279 GN=addB PE=3 SV=1	41.3453	32.8644	40.7539	44.3157	18.7335	16.7677	17.5696	18.9146	2156.35	2542.62	995.406	1276.37	3228.38	3150.74	3032.26	3136.43	41.3453	32.8644	40.7539	44.3157	18.7335	16.7677	17.5696	18.9146	x
Q5HLR3	Q8CRD1	10	5	56.478	0.00241901	0.00106606	2.19779	0.984572	planctonic atcc	sessile atcc	Lysostaphin resistance protein A OS=Staphylococcus epidermidis (strain ATCC 35984 / RP62A) OX=176279 GN=lyrA PE=3 SV=1	29.2455	34.7856	42.6855	56.7766	21.2862	17.7091	16.7278	18.6667	1525.29	2691.26	1042.58	1635.26	3668.31	3327.64	2886.98	3095.33	29.2455	34.7856	42.6855	56.7766	21.2862	17.7091	16.7278	18.6667	x
Q5HQY6	Q8CPZ6	21	13	149.506	0.00966053	0.00360878	2.17645	0.872875	planctonic atcc	sessile atcc	Peptidase T OS=Staphylococcus epidermidis (strain ATCC 35984 / RP62A) OX=176279 GN=pepT PE=3 SV=1	30.4459	60.5246	58.0942	69.0335	19.9326	27.973	25.2242	27.0783	1587.89	4682.61	1418.94	1988.28	3435.03	5256.29	4353.33	4490.14	30.4459	60.5246	58.0942	69.0335	19.9326	27.973	25.2242	27.0783	x
Q5HM37		6	2	25.957	0.00412779	0.00172338	2.1713	0.95967	planctonic atcc	sessile atcc	Tagatose-6-phosphate kinase OS=Staphylococcus epidermidis (strain ATCC 35984 / RP62A) OX=176279 GN=lacC PE=3 SV=1	5.87708	6.45629	4.22781	3.69451	3.00199	2.45516	1.99516	1.87654	306.517	499.504	103.263	106.408	517.339	461.338	344.335	311.169	5.87708	6.45629	4.22781	3.69451	3.00199	2.45516	1.99516	1.87654	x
Q8CSU0	Q5HPT2	30	7	222.573	0.0018351	0.000844613	2.16925	0.991403	planctonic atcc	sessile atcc	Ribosome-recycling factor OS=Staphylococcus epidermidis (strain ATCC 12228) OX=176280 GN=frr PE=3 SV=1	32.385	34.366	48.9977	55.4397	22.932	18.105	18.6517	19.2271	1689.03	2658.8	1196.76	1596.76	3951.91	3402.04	3219.02	3188.25	32.385	34.366	48.9977	55.4397	22.932	18.105	18.6517	19.2271	x
Q5HP71	Q8CP63	38	8	234.314	0.000241715	0.000149525	2.15917	0.999991	planctonic atcc	sessile atcc	Glycerol-3-phosphate dehydrogenase [NAD(P)+] OS=Staphylococcus epidermidis (strain ATCC 35984 / RP62A) OX=176279 GN=gpsA PE=3 SV=1	93.3836	83.8537	127.395	116.925	47.504	48.7221	49.5087	49.5063	4870.38	6487.51	3111.6	3367.65	8186.46	9155.16	8544.49	8209.17	93.3836	83.8537	127.395	116.925	47.504	48.7221	49.5087	49.5063	x
Q5HQV2	Q8CTD5	42	18	370.306	5.88126e-05	4.868e-05	2.15066	1	planctonic atcc	sessile atcc	Triosephosphate isomerase OS=Staphylococcus epidermidis (strain ATCC 35984 / RP62A) OX=176279 GN=tpiA PE=3 SV=1	171.726	168.555	230.085	202.301	87.3991	87.4227	94.8632	89.584	8956.29	13040.6	5619.78	5826.63	15061.7	16427.2	16372	14854.9	171.726	168.555	230.085	202.301	87.3991	87.4227	94.8632	89.584	x
Q8CSV4		29	3	192.283	0.000449311	0.000241402	2.1266	0.99987	planctonic atcc	sessile atcc	Uncharacterized protein SE_0901 OS=Staphylococcus epidermidis (strain ATCC 12228) OX=176280 GN=SE_0901 PE=4 SV=1	18.7346	20.155	28.5234	26.7706	10.2934	11.0675	11.3358	11.5918	977.093	1559.34	696.678	771.039	1773.88	2079.64	1956.39	1922.16	18.7346	20.155	28.5234	26.7706	10.2934	11.0675	11.3358	11.5918	x
Q5HRP2	Q8CMT5	14	3	77.969	0.000305421	0.00018243	2.12626	0.999974	planctonic atcc	sessile atcc	33 kDa chaperonin OS=Staphylococcus epidermidis (strain ATCC 35984 / RP62A) OX=176279 GN=hslO PE=3 SV=1	2.66673	3.09297	2.34562	2.49474	0.974346	1.22119	1.50173	1.28804	139.082	239.294	57.2914	71.8528	167.911	229.468	259.177	213.584	2.66673	3.09297	2.34562	2.49474	0.974346	1.22119	1.50173	1.28804	x
Q8CMY5	Q5HL21	46	24	425.268	1.80331e-05	1.99332e-05	2.12494	1	planctonic atcc	sessile atcc	Fructose-bisphosphate aldolase class 1 OS=Staphylococcus epidermidis (strain ATCC 12228) OX=176280 GN=fda PE=3 SV=3	582.304	534.894	703.714	635.463	299.606	284.189	278.111	294.068	30369.9	41383.2	17188.1	18302.4	51631.7	53400.7	47998	48762.6	582.304	534.894	703.714	635.463	299.606	284.189	278.111	294.068	x
Q5HQC5	Q8CPQ5	22	6	106.192	0.0230624	0.00785374	2.12198	0.715387	planctonic atcc	sessile atcc	2-succinyl-5-enolpyruvyl-6-hydroxy-3-cyclohexene-1-carboxylate synthase OS=Staphylococcus epidermidis (strain ATCC 35984 / RP62A) OX=176279 GN=menD PE=3 SV=2	10.3521	25.7456	26.0509	23.9696	8.84292	10.365	10.6292	10.7467	539.908	1991.86	636.287	690.366	1523.92	1947.64	1834.45	1782.03	10.3521	25.7456	26.0509	23.9696	8.84292	10.365	10.6292	10.7467	x
Q5HRK5	Q8CQ82	76	45	659.494	0.000363125	0.000204892	2.11974	0.999945	planctonic atcc	sessile atcc	Elongation factor G OS=Staphylococcus epidermidis (strain ATCC 35984 / RP62A) OX=176279 GN=fusA PE=3 SV=3	391.938	342.423	513.622	503.729	203.274	204.989	195.413	222.704	20441.4	26492.3	12545.1	14508.3	35030.6	38518.5	33725.5	36928.9	391.938	342.423	513.622	503.729	203.274	204.989	195.413	222.704	x
Q8CQK7		28	1	174.365	0.000384868	0.000211967	2.10962	0.99993	planctonic atcc	sessile atcc	Chromosomal replication initiator protein DnaA OS=Staphylococcus epidermidis (strain ATCC 12228) OX=176280 GN=dnaA PE=3 SV=1	11.0322	9.75414	8.36106	7.7297	4.49119	3.77188	5.15906	4.05828	575.378	754.649	204.217	222.629	773.977	708.758	890.379	672.948	11.0322	9.75414	8.36106	7.7297	4.49119	3.77188	5.15906	4.05828	x
Q5HQ35		60	6	333.248	7.12583e-05	5.65266e-05	2.09942	1	planctonic atcc	sessile atcc	Phenylalanine--tRNA ligase beta subunit OS=Staphylococcus epidermidis (strain ATCC 35984 / RP62A) OX=176279 GN=pheT PE=3 SV=1	20.304	26.3078	27.0372	28.3069	12.5858	12.1458	12.1011	11.7312	1058.95	2035.35	660.377	815.288	2168.93	2282.26	2088.47	1945.27	20.304	26.3078	27.0372	28.3069	12.5858	12.1458	12.1011	11.7312	x
Q8CT13	Q5HQ74	52	28	417.111	0.000484974	0.000258502	2.09564	0.999827	planctonic atcc	sessile atcc	Dihydrolipoyllysine-residue acetyltransferase component of pyruvate dehydrogenase complex OS=Staphylococcus epidermidis (strain ATCC 12228) OX=176280 GN=pdhC PE=3 SV=1	413.424	400.958	604.813	550.632	237.043	220.448	231.301	251.171	21562	31020.9	14772.4	15859.2	40850.1	41423.4	39919.3	41649.3	413.424	400.958	604.813	550.632	237.043	220.448	231.301	251.171	x
Q8CRH9		28	2	187.768	5.29536e-05	4.53734e-05	2.08708	1	planctonic atcc	sessile atcc	50S ribosomal protein L15 OS=Staphylococcus epidermidis (strain ATCC 12228) OX=176280 GN=rplO PE=3 SV=1	25.8887	23.7891	20.6916	22.1543	12.5101	10.9243	11.2876	9.60974	1350.22	1840.49	505.388	638.081	2155.89	2052.74	1948.08	1593.49	25.8887	23.7891	20.6916	22.1543	12.5101	10.9243	11.2876	9.60974	x
Q8CTQ7		28	1	196.04	0.000545802	0.00028663	2.07101	0.999733	planctonic atcc	sessile atcc	Putative pyridoxine kinase OS=Staphylococcus epidermidis (strain ATCC 12228) OX=176280 GN=pdxK PE=3 SV=1	45.9528	29.4086	36.1153	30.7836	17.6773	15.4085	17.9027	17.7026	2396.65	2275.26	882.109	886.621	3046.37	2895.35	3089.75	2935.46	45.9528	29.4086	36.1153	30.7836	17.6773	15.4085	17.9027	17.7026	x
Q5HRG7		26	2	191.257	0.000546246	0.00028663	2.07101	0.999732	planctonic atcc	sessile atcc	Putative pyridoxine kinase OS=Staphylococcus epidermidis (strain ATCC 35984 / RP62A) OX=176279 GN=pdxK PE=3 SV=2	38.5192	24.6513	30.2731	25.8039	14.8177	12.916	15.0067	14.8389	2008.95	1907.2	739.414	743.196	2553.57	2426.98	2589.93	2460.6	38.5192	24.6513	30.2731	25.8039	14.8177	12.916	15.0067	14.8389	x
Q5HLB1	Q8CN27	73	19	461.57	0.000141627	9.695e-05	2.0673	1	planctonic atcc	sessile atcc	Fructose-1_6-bisphosphatase class 3 OS=Staphylococcus epidermidis (strain ATCC 35984 / RP62A) OX=176279 GN=fbp PE=3 SV=1	86.225	60.9342	76.0167	78.756	37.3516	32.2991	38.9771	37.4231	4497.03	4714.29	1856.69	2268.31	6436.88	6069.19	6726.88	6205.53	86.225	60.9342	76.0167	78.756	37.3516	32.2991	38.9771	37.4231	x
Q5HPT1	Q8CPG7	11	2	58.084	0.0218624	0.00746393	2.04017	0.726767	planctonic atcc	sessile atcc	Isoprenyl transferase OS=Staphylococcus epidermidis (strain ATCC 35984 / RP62A) OX=176279 GN=uppS PE=3 SV=1	11.8988	20.794	26.1466	29.7529	10.5745	8.74803	11.6239	12.4775	620.577	1608.77	638.626	856.935	1822.32	1643.8	2006.13	2069.03	11.8988	20.794	26.1466	29.7529	10.5745	8.74803	11.6239	12.4775	x
Q5HPT4	Q8CPG8	55	27	456.609	9.80909e-05	7.38997e-05	2.02624	1	planctonic atcc	sessile atcc	Elongation factor Ts OS=Staphylococcus epidermidis (strain ATCC 35984 / RP62A) OX=176279 GN=tsf PE=3 SV=1	385.237	352.114	491.319	426.191	194.834	194.31	217.491	210.081	20091.9	27242	12000.4	12275	33576.1	36512	37535.9	34835.8	385.237	352.114	491.319	426.191	194.834	194.31	217.491	210.081	x
Q5HK00	Q8CQK6	28	15	205.745	4.53378e-05	4.07612e-05	2.01476	1	planctonic atcc	sessile atcc	Beta sliding clamp OS=Staphylococcus epidermidis (strain ATCC 35984 / RP62A) OX=176279 GN=dnaN PE=3 SV=1	76.8411	69.5271	87.7678	81.2364	38.1291	37.0598	36.688	44.6542	4007.62	5379.1	2143.71	2339.75	6570.87	6963.74	6331.82	7404.59	76.8411	69.5271	87.7678	81.2364	38.1291	37.0598	36.688	44.6542	x
Q5HRP4	Q8CQV4	18	8	114.207	0.0010081	0.000504495	1.96776	0.998104	planctonic atcc	sessile atcc	Hypoxanthine-guanine phosphoribosyltransferase OS=Staphylococcus epidermidis (strain ATCC 35984 / RP62A) OX=176279 GN=hpt PE=3 SV=1	42.2752	43.2224	65.5628	57.3503	28.2747	24.9227	25.9833	26.7321	2204.84	3343.99	1601.36	1651.79	4872.65	4683.12	4484.35	4432.74	42.2752	43.2224	65.5628	57.3503	28.2747	24.9227	25.9833	26.7321	x
Q5HNN9	Q8CS83	84	30	508.965	0.000354706	0.000201308	1.96269	0.99995	planctonic atcc	sessile atcc	Valine--tRNA ligase OS=Staphylococcus epidermidis (strain ATCC 35984 / RP62A) OX=176279 GN=valS PE=3 SV=1	36.8932	31.8368	27.193	25.2063	17.0696	15.036	15.1251	14.4853	1924.15	2463.12	664.183	725.986	2941.64	2825.34	2610.37	2401.97	36.8932	31.8368	27.193	25.2063	17.0696	15.036	15.1251	14.4853	x
Q5HPS2	Q8CST4	69	27	509.624	0.00116014	0.000570633	1.93446	0.997208	planctonic atcc	sessile atcc	Translation initiation factor IF-2 OS=Staphylococcus epidermidis (strain ATCC 35984 / RP62A) OX=176279 GN=infB PE=3 SV=1	127.787	134.818	189.463	182.985	73.8384	82.1657	79.9305	92.3491	6664.7	10430.5	4627.59	5270.27	12724.7	15439.4	13794.9	15313.4	127.787	134.818	189.463	182.985	73.8384	82.1657	79.9305	92.3491	x
Q5HK14	Q8CU90	24	7	188.568	5.25726e-05	4.53734e-05	1.91926	1	planctonic atcc	sessile atcc	50S ribosomal protein L9 OS=Staphylococcus epidermidis (strain ATCC 35984 / RP62A) OX=176279 GN=rplI PE=3 SV=1	52.0927	41.5379	47.8496	54.7282	26.5437	24.3724	25.056	26.2591	2716.88	3213.66	1168.72	1576.27	4574.34	4579.71	4324.3	4354.3	52.0927	41.5379	47.8496	54.7282	26.5437	24.3724	25.056	26.2591	x
Q5HNG0	Q8CS41	26	14	183.239	0.00426074	0.0017734	1.91908	0.957576	planctonic atcc	sessile atcc	D-alanine aminotransferase OS=Staphylococcus epidermidis (strain ATCC 35984 / RP62A) OX=176279 GN=dat PE=3 SV=1	56.5865	82.1552	104.682	85.5382	50.5484	42.3366	38.0674	40.4638	2951.25	6356.1	2556.83	2463.65	8711.12	7955.28	6569.89	6709.73	56.5865	82.1552	104.682	85.5382	50.5484	42.3366	38.0674	40.4638	x
Q5HN53	Q8CNQ1	8	1	46.8302	0.0432215	0.0139244	1.91614	0.571413	planctonic atcc	sessile atcc	Low molecular weight protein-tyrosine-phosphatase PtpA OS=Staphylococcus epidermidis (strain ATCC 35984 / RP62A) OX=176279 GN=ptpA PE=3 SV=1	18.914	18.1169	14.3061	7.35254	8.79824	6.76943	8.73214	6.32926	986.451	1401.65	349.424	211.766	1516.22	1272.01	1507.04	1049.52	18.914	18.1169	14.3061	7.35254	8.79824	6.76943	8.73214	6.32926	x
Q5HM84	Q8CNH7	26	10	219.095	4.05761e-08	8.1926e-07	1.89039	1	planctonic atcc	sessile atcc	Deoxyribose-phosphate aldolase OS=Staphylococcus epidermidis (strain ATCC 35984 / RP62A) OX=176279 GN=deoC PE=3 SV=1	82.9182	85.8139	83.4632	85.6765	43.0971	43.8891	45.4264	46.3186	4324.56	6639.17	2038.57	2467.63	7427.02	8247.01	7839.95	7680.58	82.9182	85.8139	83.4632	85.6765	43.0971	43.8891	45.4264	46.3186	x
Q8CRN2		15	6	87.5926	7.73115e-05	5.99186e-05	1.83675	1	planctonic atcc	sessile atcc	UPF0340 protein SE_1711 OS=Staphylococcus epidermidis (strain ATCC 12228) OX=176280 GN=SE_1711 PE=3 SV=1	34.1666	28.2189	25.744	27.0881	15.4367	15.7497	15.2717	16.2709	1781.95	2183.21	628.792	780.185	2660.24	2959.46	2635.67	2698.05	34.1666	28.2189	25.744	27.0881	15.4367	15.7497	15.2717	16.2709	x
Q5HNQ6	Q8CS89	15	5	111.761	0.00017526	0.000114896	1.83163	0.999998	planctonic atcc	sessile atcc	50S ribosomal protein L27 OS=Staphylococcus epidermidis (strain ATCC 35984 / RP62A) OX=176279 GN=rpmA PE=3 SV=1	100.485	106.517	129.481	133.481	61.4913	63.7968	67.2436	64.0506	5240.76	8240.88	3162.56	3844.47	10596.9	11987.8	11605.3	10620.9	100.485	106.517	129.481	133.481	61.4913	63.7968	67.2436	64.0506	x
Q8CS60	Q5HNJ4	37	17	271.674	0.00528427	0.0021529	1.82695	0.94119	planctonic atcc	sessile atcc	Acetate kinase OS=Staphylococcus epidermidis (strain ATCC 12228) OX=176280 GN=ackA PE=3 SV=1	148.4	125.229	85.2436	147.094	71.3762	64.6597	64.3127	76.5977	7739.72	9688.58	2082.06	4236.56	12300.4	12149.9	11099.4	12701.5	148.4	125.229	85.2436	147.094	71.3762	64.6597	64.3127	76.5977	x
Q5HMA0	Q8CNI5	45	22	365.305	0.000540885	0.000286043	1.81906	0.999741	planctonic atcc	sessile atcc	Putative aldehyde dehydrogenase SERP1729 OS=Staphylococcus epidermidis (strain ATCC 35984 / RP62A) OX=176279 GN=SERP1729 PE=3 SV=1	99.503	101.785	132.593	131.036	69.3923	57.0418	63.2259	65.9215	5189.54	7874.84	3238.57	3774.05	11958.5	10718.5	10911.9	10931.2	99.503	101.785	132.593	131.036	69.3923	57.0418	63.2259	65.9215	x
Q8CPT6	Q5HQI9	27	11	165.91	2.27744e-06	5.03481e-06	1.8169	1	planctonic atcc	sessile atcc	Coenzyme A disulfide reductase OS=Staphylococcus epidermidis (strain ATCC 12228) OX=176280 GN=cdr PE=3 SV=1	18.8512	18.0723	17.8171	18.9419	11.0105	9.50696	10.1026	9.93382	983.178	1398.2	435.179	545.558	1897.46	1786.41	1743.57	1647.23	18.8512	18.0723	17.8171	18.9419	11.0105	9.50696	10.1026	9.93382	x
Q8CMW1	Q5HKU2	55	30	468.243	0.00207225	0.00093103	1.81553	0.988792	planctonic atcc	sessile atcc	Arginine deiminase 2 OS=Staphylococcus epidermidis (strain ATCC 12228) OX=176280 GN=arcA2 PE=3 SV=1	301.049	285.163	426.658	417.373	180.718	188.539	206.029	212.498	15701.1	22062.2	10421	12021.1	31143.6	35427.6	35557.6	35236.5	301.049	285.163	426.658	417.373	180.718	188.539	206.029	212.498	x
Q8CRU2	Q5HN33	8	4	50.265	6.47964e-05	5.2324e-05	1.81053	1	planctonic atcc	sessile atcc	Aspartyl/glutamyl-tRNA(Asn/Gln) amidotransferase subunit C OS=Staphylococcus epidermidis (strain ATCC 12228) OX=176280 GN=gatC PE=3 SV=1	12.2415	11.2502	11.4628	12.8118	7.25551	6.48295	6.95344	5.69051	638.45	870.392	279.976	369.003	1250.36	1218.18	1200.06	943.605	12.2415	11.2502	11.4628	12.8118	7.25551	6.48295	6.95344	5.69051	x
Q5HK18	Q8CQK0	26	17	199.613	0.0017197	0.000794213	1.80985	0.992579	planctonic atcc	sessile atcc	Transcriptional regulatory protein WalR OS=Staphylococcus epidermidis (strain ATCC 35984 / RP62A) OX=176279 GN=walR PE=3 SV=1	50.0069	54.5458	79.3325	62.2697	33.7808	30.7299	34.1804	37.3176	2608.09	4220.05	1937.68	1793.48	5821.53	5774.32	5899.04	6188.04	50.0069	54.5458	79.3325	62.2697	33.7808	30.7299	34.1804	37.3176	x
Q8CTE3	Q5HQW3	29	8	166.853	2.02553e-05	2.17689e-05	1.79742	1	planctonic atcc	sessile atcc	Nucleotide-binding protein SE_0548 OS=Staphylococcus epidermidis (strain ATCC 12228) OX=176280 GN=SE_0548 PE=3 SV=1	85.3806	72.7669	78.3757	72.8133	43.9756	39.3238	45.2526	43.5483	4452.99	5629.76	1914.31	2097.15	7578.42	7389.17	7809.95	7221.22	85.3806	72.7669	78.3757	72.8133	43.9756	39.3238	45.2526	43.5483	x
Q5HL36	Q8CR21	26	9	130.8	2.08329e-05	2.18874e-05	1.7295	1	planctonic atcc	sessile atcc	Pantothenate synthetase OS=Staphylococcus epidermidis (strain ATCC 35984 / RP62A) OX=176279 GN=panC PE=3 SV=1	12.2595	12.5443	12.2182	10.4239	6.53285	6.92318	7.01055	6.96662	639.387	970.514	298.427	300.226	1125.82	1300.91	1209.92	1155.21	12.2595	12.5443	12.2182	10.4239	6.53285	6.92318	7.01055	6.96662	x
Q8CNI3	Q5HM97	33	15	251.951	0.000798258	0.000407761	1.72304	0.99905	planctonic atcc	sessile atcc	Fructose-bisphosphate aldolase OS=Staphylococcus epidermidis (strain ATCC 12228) OX=176280 GN=fba PE=3 SV=1	266.206	274.448	336.384	369.521	178.728	167.131	180.506	197.101	13883.9	21233.2	8216.1	10642.8	30800.5	31404.8	31152.8	32683.5	266.206	274.448	336.384	369.521	178.728	167.131	180.506	197.101	x
Q8CT16	Q5HQ80	41	18	287.697	2.75119e-05	2.7317e-05	1.71402	1	planctonic atcc	sessile atcc	Ribonuclease J 1 OS=Staphylococcus epidermidis (strain ATCC 12228) OX=176280 GN=rnj1 PE=3 SV=1	48.6319	48.9866	40.0752	45.2317	27.0088	26.3666	26.9701	26.3774	2536.38	3789.95	978.828	1302.75	4654.49	4954.43	4654.64	4373.92	48.6319	48.9866	40.0752	45.2317	27.0088	26.3666	26.9701	26.3774	x
Q5HKF6	P0C0Q0	21	4	112.553	0.0254293	0.00857317	1.71232	0.694135	planctonic atcc	sessile atcc	Extracellular cysteine protease OS=Staphylococcus epidermidis (strain ATCC 35984 / RP62A) OX=176279 GN=ecpA PE=3 SV=1	1.93485	3.79218	2.9435	3.83593	1.89852	2.09477	1.70682	1.6037	100.911	293.39	71.8944	110.482	327.176	393.619	294.572	265.927	1.93485	3.79218	2.9435	3.83593	1.89852	2.09477	1.70682	1.6037	x
Q8CNM5	Q5HMY2	30	11	199.329	0.00775569	0.00298827	1.71212	0.901757	planctonic atcc	sessile atcc	Accessory gene regulator protein A OS=Staphylococcus epidermidis (strain ATCC 12228) OX=176280 GN=agrA PE=3 SV=1	32.7491	19.6801	22.0609	29.0727	14.7002	12.919	17.3239	15.545	1708.01	1522.59	538.834	837.344	2533.31	2427.55	2989.85	2577.68	32.7491	19.6801	22.0609	29.0727	14.7002	12.919	17.3239	15.545	x
Q8CPF4	Q5HPQ6	38	12	272.904	0.000113916	8.17135e-05	1.70623	1	planctonic atcc	sessile atcc	Protein RecA OS=Staphylococcus epidermidis (strain ATCC 12228) OX=176280 GN=recA PE=3 SV=1	54.1866	41.7513	45.2793	45.4308	28.4219	26.3171	26.1594	28.4933	2826.08	3230.17	1105.94	1308.49	4898.01	4945.14	4514.74	4724.79	54.1866	41.7513	45.2793	45.4308	28.4219	26.3171	26.1594	28.4933	x
Q5HNT9	Q8CSB2	13	4	63.1683	0.00153568	0.000721581	1.70377	0.994311	planctonic atcc	sessile atcc	Uridine kinase OS=Staphylococcus epidermidis (strain ATCC 35984 / RP62A) OX=176279 GN=udk PE=3 SV=1	17.8889	17.3743	13.2159	20.4421	9.9382	9.51105	10.7421	10.261	932.99	1344.2	322.797	588.767	1712.67	1787.18	1853.93	1701.48	17.8889	17.3743	13.2159	20.4421	9.9382	9.51105	10.7421	10.261	x
Q5HP12	Q8CSF4	21	7	142.198	0.0130917	0.00479749	1.68786	0.825277	planctonic atcc	sessile atcc	Aminomethyltransferase OS=Staphylococcus epidermidis (strain ATCC 35984 / RP62A) OX=176279 GN=gcvT PE=3 SV=1	43.474	27.9176	23.6946	27.2931	15.2585	18.2194	19.2223	19.8054	2267.37	2159.9	578.737	786.09	2629.52	3423.53	3317.5	3284.14	43.474	27.9176	23.6946	27.2931	15.2585	18.2194	19.2223	19.8054	x
Q5HPH8	Q8CPB7	9	3	86.0989	0.00101854	0.000506843	1.67554	0.998048	planctonic atcc	sessile atcc	Probable tautomerase SERP0934 OS=Staphylococcus epidermidis (strain ATCC 35984 / RP62A) OX=176279 GN=SERP0934 PE=3 SV=3	18.8268	18.5562	16.3009	19.3231	13.4415	9.3611	10.8884	9.8812	981.906	1435.63	398.147	556.538	2316.4	1759	1879.18	1638.51	18.8268	18.5562	16.3009	19.3231	13.4415	9.3611	10.8884	9.8812	x
Q5HQE4	Q8CPR1	38	11	215.204	0.000342916	0.000199327	1.67206	0.999957	planctonic atcc	sessile atcc	Peptide chain release factor 3 OS=Staphylococcus epidermidis (strain ATCC 35984 / RP62A) OX=176279 GN=prfC PE=3 SV=1	23.1221	18.9522	17.9463	19.6669	12.0166	11.0946	11.1309	13.4163	1205.93	1466.27	438.335	566.44	2070.84	2084.74	1921.02	2224.7	23.1221	18.9522	17.9463	19.6669	12.0166	11.0946	11.1309	13.4163	x
Q8CT08	Q5HQ63	34	12	238.557	0.00128543	0.000619093	1.66522	0.996344	planctonic atcc	sessile atcc	UPF0637 protein SE_0804 OS=Staphylococcus epidermidis (strain ATCC 12228) OX=176280 GN=SE_0804 PE=3 SV=1	185.434	175.862	230.513	220.736	131.218	110.419	138.042	108.272	9671.23	13605.9	5630.24	6357.59	22613	20748.4	23824	17953.8	185.434	175.862	230.513	220.736	131.218	110.419	138.042	108.272	x
Q5HPN2	Q8CSR8	35	14	299.731	0.000848796	0.000430317	1.66359	0.998854	planctonic atcc	sessile atcc	Glutamine synthetase OS=Staphylococcus epidermidis (strain ATCC 35984 / RP62A) OX=176279 GN=glnA PE=3 SV=1	140.831	122.82	169.005	162.961	94.2435	80.1209	92.0827	91.5831	7345	9502.19	4127.91	4693.54	16241.2	15055.2	15892.1	15186.4	140.831	122.82	169.005	162.961	94.2435	80.1209	92.0827	91.5831	x
Q5HLP8	Q8CRB6	16	4	84.8132	0.000305729	0.00018243	1.64691	0.999974	planctonic atcc	sessile atcc	Isopentenyl-diphosphate delta-isomerase OS=Staphylococcus epidermidis (strain ATCC 35984 / RP62A) OX=176279 GN=fni PE=3 SV=1	10.2958	10.9118	9.47846	9.14296	5.47383	5.93	5.74903	7.03127	536.975	844.217	231.509	263.333	943.318	1114.28	992.201	1165.93	10.2958	10.9118	9.47846	9.14296	5.47383	5.93	5.74903	7.03127	x
Q5HPY8		78	5	470.792	0.000101868	7.54801e-05	1.64627	1	planctonic atcc	sessile atcc	Carbamoyl-phosphate synthase large chain OS=Staphylococcus epidermidis (strain ATCC 35984 / RP62A) OX=176279 GN=carB PE=3 SV=1	23.1085	23.8099	28.3714	24.4207	15.8541	14.0776	14.6778	15.9579	1205.22	1842.1	692.966	703.359	2732.18	2645.27	2533.18	2646.15	23.1085	23.8099	28.3714	24.4207	15.8541	14.0776	14.6778	15.9579	x
Q5HQ76	Q8CPN3	34	13	255.872	0.00654525	0.00257335	1.64543	0.920889	planctonic atcc	sessile atcc	Pyruvate dehydrogenase E1 component subunit alpha OS=Staphylococcus epidermidis (strain ATCC 35984 / RP62A) OX=176279 GN=pdhA PE=3 SV=1	233.084	204.422	341.692	300.19	168.287	163.059	160.985	163.661	12156.4	15815.5	8345.77	8645.98	29001.2	30639.7	27783.7	27138.3	233.084	204.422	341.692	300.19	168.287	163.059	160.985	163.661	x
Q8CPK4		36	5	305.775	0.000205666	0.000130826	1.64339	0.999996	planctonic atcc	sessile atcc	Cell division protein FtsZ OS=Staphylococcus epidermidis (strain ATCC 12228) OX=176280 GN=ftsZ PE=3 SV=1	172.966	170.429	161.056	210.938	114.79	106.922	105.907	107.694	9020.99	13185.6	3933.77	6075.38	19782	20091.3	18278	17857.8	172.966	170.429	161.056	210.938	114.79	106.922	105.907	107.694	x
Q5HP16		25	10	152.983	4.31694e-05	3.96027e-05	1.62871	1	planctonic atcc	sessile atcc	Octanoyltransferase LipM OS=Staphylococcus epidermidis (strain ATCC 35984 / RP62A) OX=176279 GN=lipM PE=3 SV=1	46.4424	48.323	51.7651	53.832	33.7291	29.1814	29.7923	30.3162	2422.19	3738.61	1264.35	1550.46	5812.61	5483.35	5141.72	5027.06	46.4424	48.323	51.7651	53.832	33.7291	29.1814	29.7923	30.3162	x
Q8CQT5	Q5HRS8	10	5	78.0501	8.97963e-05	6.84151e-05	1.62155	1	planctonic atcc	sessile atcc	Nucleoid-associated protein SE_2306 OS=Staphylococcus epidermidis (strain ATCC 12228) OX=176280 GN=SE_2306 PE=3 SV=1	61.0186	65.1004	54.1895	63.2336	40.2626	37.268	34.3654	38.295	3182.4	5036.62	1323.57	1821.24	6938.54	7002.88	5930.97	6350.1	61.0186	65.1004	54.1895	63.2336	40.2626	37.268	34.3654	38.295	x
Q5HNM8	Q8CNY4	41	17	318.786	0.0174938	0.00614355	1.61963	0.772137	planctonic atcc	sessile atcc	Trigger factor OS=Staphylococcus epidermidis (strain ATCC 35984 / RP62A) OX=176279 GN=tig PE=3 SV=1	105.973	137.335	150.576	81.1719	70.5159	73.1526	75.9691	73.6742	5526.96	10625.2	3677.79	2337.89	12152.2	13745.8	13111.2	12216.7	105.973	137.335	150.576	81.1719	70.5159	73.1526	75.9691	73.6742	x
Q5HNE4	Q8CNU3	5	2	42.7056	0.0218508	0.00746393	1.61679	0.72688	planctonic atcc	sessile atcc	6_7-dimethyl-8-ribityllumazine synthase OS=Staphylococcus epidermidis (strain ATCC 35984 / RP62A) OX=176279 GN=ribH PE=3 SV=1	9.86767	10.4257	13.93	16.5674	6.19595	9.44279	7.29141	8.48436	514.644	806.604	340.238	477.17	1067.76	1774.35	1258.39	1406.88	9.86767	10.4257	13.93	16.5674	6.19595	9.44279	7.29141	8.48436	x
Q5HNM1	Q8CS74	61	26	391.342	1.20321e-06	3.18156e-06	1.60359	1	planctonic atcc	sessile atcc	Threonine--tRNA ligase OS=Staphylococcus epidermidis (strain ATCC 35984 / RP62A) OX=176279 GN=thrS PE=3 SV=1	45.1047	44.2727	43.0383	42.8059	28.0578	25.6884	27.4303	28.0914	2352.42	3425.25	1051.2	1232.88	4835.27	4827	4734.07	4658.14	45.1047	44.2727	43.0383	42.8059	28.0578	25.6884	27.4303	28.0914	x
Q5HQ75	Q8CPN2	34	21	342.131	0.0143916	0.00520316	1.59607	0.808711	planctonic atcc	sessile atcc	Pyruvate dehydrogenase E1 component subunit beta OS=Staphylococcus epidermidis (strain ATCC 35984 / RP62A) OX=176279 GN=pdhB PE=3 SV=1	308.001	338.889	501.594	495.982	257.537	245.35	246.524	280.912	16063.7	26218.8	12251.3	14285.1	44382	46102.6	42546.5	46581	308.001	338.889	501.594	495.982	257.537	245.35	246.524	280.912	x
Q5HNY6	Q8CP23	28	6	121.583	0.0191731	0.0066811	1.59503	0.753915	planctonic atcc	sessile atcc	DNA primase OS=Staphylococcus epidermidis (strain ATCC 35984 / RP62A) OX=176279 GN=dnaG PE=3 SV=1	34.986	20.8968	23.1932	19.766	17.3594	15.3326	15.8878	13.389	1824.68	1616.73	566.49	569.295	2991.59	2881.08	2742.01	2220.17	34.986	20.8968	23.1932	19.766	17.3594	15.3326	15.8878	13.389	x
Q8CRN6	Q5HMC2	40	20	301.734	0.00542399	0.00219655	1.59479	0.938935	planctonic atcc	sessile atcc	UDP-N-acetylglucosamine 1-carboxyvinyltransferase 1 OS=Staphylococcus epidermidis (strain ATCC 12228) OX=176280 GN=murA1 PE=3 SV=1	81.7801	117.732	114.457	120.425	57.2709	73.974	68.3375	72.8013	4265.21	9108.55	2795.59	3468.45	9869.61	13900.1	11794.1	12072	81.7801	117.732	114.457	120.425	57.2709	73.974	68.3375	72.8013	x
Q5HPW5		26	1	168.024	0.00632716	0.00250219	1.57718	0.924384	planctonic atcc	sessile atcc	Uncharacterized protein SERP0792 OS=Staphylococcus epidermidis (strain ATCC 35984 / RP62A) OX=176279 GN=SERP0792 PE=4 SV=1	47.6405	56.5161	76.0264	70.2763	38.097	40.0722	39.9677	40.6652	2484.67	4372.48	1856.93	2024.08	6565.34	7529.8	6897.85	6743.13	47.6405	56.5161	76.0264	70.2763	38.097	40.0722	39.9677	40.6652	x
Q5HQ06		29	2	297.726	0.0464417	0.0147362	1.56943	0.554216	planctonic atcc	sessile atcc	Cell division protein FtsZ OS=Staphylococcus epidermidis (strain ATCC 35984 / RP62A) OX=176279 GN=ftsZ PE=1 SV=1	80.2331	131.227	153.723	164.118	83.4775	77.0476	82.8616	93.8701	4184.52	10152.6	3754.65	4726.87	14385.9	14477.7	14300.7	15565.6	80.2331	131.227	153.723	164.118	83.4775	77.0476	82.8616	93.8701	x
Q5HQ39	Q8CSZ2	4	3	37.4599	0.0148375	0.00533575	1.55175	0.803205	planctonic atcc	sessile atcc	50S ribosomal protein L32 OS=Staphylococcus epidermidis (strain ATCC 35984 / RP62A) OX=176279 GN=rpmF PE=3 SV=1	57.3324	66.2662	71.0028	68.0488	28.6084	49.4827	42.4962	48.6737	2990.15	5126.82	1734.23	1959.92	4930.14	9298.08	7334.23	8071.11	57.3324	66.2662	71.0028	68.0488	28.6084	49.4827	42.4962	48.6737	x
Q5HKG6		20	2	146.254	0.000335303	0.000198041	1.53642	0.999961	planctonic atcc	sessile atcc	Diacetyl reductase [(S)-acetoin forming] OS=Staphylococcus epidermidis (strain ATCC 35984 / RP62A) OX=176279 GN=butA PE=3 SV=1	161.314	153.575	183.6	192.532	112.758	106.213	111.444	119.343	8413.29	11881.6	4484.38	5545.24	19431.9	19958.1	19233.6	19789.6	161.314	153.575	183.6	192.532	112.758	106.213	111.444	119.343	x
Q5HNZ5	P0C0Q6	15	2	159.903	0.0135305	0.00494485	1.5254	0.819598	planctonic atcc	sessile atcc	Superoxide dismutase [Mn/Fe] OS=Staphylococcus epidermidis (strain ATCC 35984 / RP62A) OX=176279 GN=sodA PE=3 SV=1	346.922	293.366	454.702	467.257	267.623	271.791	253.042	231.697	18093.6	22696.9	11106	13457.8	46120.1	51071.1	43671.4	38420.2	346.922	293.366	454.702	467.257	267.623	271.791	253.042	231.697	x
Q5HPY6	Q8CSW7	9	3	52.1277	0.0110155	0.00405871	1.52407	0.853389	planctonic atcc	sessile atcc	Orotate phosphoribosyltransferase OS=Staphylococcus epidermidis (strain ATCC 35984 / RP62A) OX=176279 GN=pyrE PE=3 SV=1	35.2451	23.8493	21.7218	24.134	16.1999	17.3584	16.6121	18.6913	1838.19	1845.15	530.549	695.1	2791.76	3261.74	2867	3099.41	35.2451	23.8493	21.7218	24.134	16.1999	17.3584	16.6121	18.6913	x
P0C0M5	Q5HMP6	25	13	170.451	3.48053e-06	6.28811e-06	1.5235	1	planctonic atcc	sessile atcc	Thymidylate synthase OS=Staphylococcus epidermidis (strain ATCC 12228) OX=176280 GN=thyA PE=3 SV=1	56.7767	54.5308	58.5852	57.6964	38.1683	35.1326	38.5433	37.5415	2961.17	4218.89	1430.93	1661.76	6577.62	6601.61	6652.01	6225.17	56.7767	54.5308	58.5852	57.6964	38.1683	35.1326	38.5433	37.5415	x
Q8CSY5	Q5HQ23	19	8	121.772	0.0097231	0.00361214	1.50626	0.871955	planctonic atcc	sessile atcc	dITP/XTP pyrophosphatase OS=Staphylococcus epidermidis (strain ATCC 12228) OX=176280 GN=SE_0844 PE=3 SV=1	20.4304	18.5788	13.4559	18.9222	13.2978	10.9213	12.609	10.5656	1065.54	1437.39	328.657	544.991	2291.64	2052.17	2176.13	1751.99	20.4304	18.5788	13.4559	18.9222	13.2978	10.9213	12.609	10.5656	x
Q5HP13	Q8CMM0	31	15	220.298	0.00644954	0.00254314	1.49309	0.922421	planctonic atcc	sessile atcc	Probable glycine dehydrogenase (decarboxylating) subunit 1 OS=Staphylococcus epidermidis (strain ATCC 35984 / RP62A) OX=176279 GN=gcvPA PE=3 SV=1	34.1364	44.5058	48.9242	47.9245	27.4049	28.6859	27.5823	33.8621	1780.37	3443.28	1194.96	1380.31	4722.74	5390.24	4760.32	5615.03	34.1364	44.5058	48.9242	47.9245	27.4049	28.6859	27.5823	33.8621	x
Q5HRM4	Q8CTU2	21	5	115.649	0.00276374	0.00120227	1.48428	0.979999	planctonic atcc	sessile atcc	Serine acetyltransferase OS=Staphylococcus epidermidis (strain ATCC 35984 / RP62A) OX=176279 GN=cysE PE=3 SV=1	39.247	47.8124	45.2317	53.0078	35.3301	32.1475	28.9815	28.3816	2046.91	3699.1	1104.78	1526.72	6088.52	6040.7	5001.78	4706.26	39.247	47.8124	45.2317	53.0078	35.3301	32.1475	28.9815	28.3816	x
Q5HQW8	Q8CTE7	27	5	173.193	0.00805556	0.00309496	1.47215	0.897102	planctonic atcc	sessile atcc	HPr kinase/phosphorylase OS=Staphylococcus epidermidis (strain ATCC 35984 / RP62A) OX=176279 GN=hprK PE=3 SV=1	25.0604	22.209	17.8123	22.2649	17.4224	13.9818	12.5811	15.3475	1307.02	1718.24	435.063	641.268	3002.44	2627.26	2171.32	2544.93	25.0604	22.209	17.8123	22.2649	17.4224	13.9818	12.5811	15.3475	x
Q5HRJ8	Q8CQ78	23	10	173.802	0.00258486	0.00112809	1.46926	0.982413	planctonic atcc	sessile atcc	Probable branched-chain-amino-acid aminotransferase OS=Staphylococcus epidermidis (strain ATCC 35984 / RP62A) OX=176279 GN=ilvE PE=3 SV=1	60.5041	52.5336	73.5373	59.3038	43.153	39.0308	40.2596	44.9052	3155.57	4064.37	1796.13	1708.05	7436.66	7334.11	6948.22	7446.21	60.5041	52.5336	73.5373	59.3038	43.153	39.0308	40.2596	44.9052	x
Q8CMN6	Q5HS35	43	12	231.378	0.0234689	0.00797202	1.46814	0.711628	planctonic atcc	sessile atcc	tRNA uridine 5-carboxymethylaminomethyl modification enzyme MnmG OS=Staphylococcus epidermidis (strain ATCC 12228) OX=176280 GN=mnmG PE=3 SV=1	11.4274	10.1084	7.9784	9.65707	8.10569	7.23942	6.40734	4.92847	595.99	782.057	194.871	278.14	1396.87	1360.33	1105.81	817.243	11.4274	10.1084	7.9784	9.65707	8.10569	7.23942	6.40734	4.92847	x
Q5HPY0	Q8CSW3	14	6	88.2688	0.000294594	0.000178952	1.46315	0.999978	planctonic atcc	sessile atcc	DNA-directed RNA polymerase subunit omega OS=Staphylococcus epidermidis (strain ATCC 35984 / RP62A) OX=176279 GN=rpoZ PE=3 SV=1	25.869	26.2094	22.2294	22.9447	17.3367	16.2084	15.4666	17.456	1349.19	2027.75	542.947	660.848	2987.67	3045.65	2669.32	2894.57	25.869	26.2094	22.2294	22.9447	17.3367	16.2084	15.4666	17.456	x
Q5HL35	Q8CR20	21	5	120.212	0.0141062	0.00514132	1.45198	0.812283	planctonic atcc	sessile atcc	3-methyl-2-oxobutanoate hydroxymethyltransferase OS=Staphylococcus epidermidis (strain ATCC 35984 / RP62A) OX=176279 GN=panB PE=3 SV=1	10.0221	9.20453	6.36591	9.1603	5.5668	6.13045	5.8689	6.36861	522.697	712.127	155.486	263.832	959.338	1151.95	1012.89	1056.05	10.0221	9.20453	6.36591	9.1603	5.5668	6.13045	5.8689	6.36861	x
P0C0P0	P0C0P1	16	5	109.946	0.0298879	0.00985458	1.44837	0.657881	planctonic atcc	sessile atcc	Dihydrofolate reductase OS=Staphylococcus epidermidis OX=1282 GN=folA PE=1 SV=1	44.285	44.8592	73.704	55.7169	34.5986	37.2538	39.4392	39.6126	2309.67	3470.62	1800.2	1604.74	5962.46	7000.19	6806.64	6568.6	44.285	44.8592	73.704	55.7169	34.5986	37.2538	39.4392	39.6126	x
Q5HQX7	Q8CTF2	22	10	184.902	0.00340438	0.0014437	1.4423	0.970786	planctonic atcc	sessile atcc	Ribosome hibernation promotion factor OS=Staphylococcus epidermidis (strain ATCC 35984 / RP62A) OX=176279 GN=hpf PE=3 SV=1	203.191	157.244	219.639	174.902	126.847	129.868	136.888	129.848	10597.3	12165.5	5364.65	5037.47	21859.8	24403	23624.9	21531.6	203.191	157.244	219.639	174.902	126.847	129.868	136.888	129.848	x
Q8CNJ9	Q5HMC3	12	5	78.5958	0.000132567	9.16783e-05	1.42979	1	planctonic atcc	sessile atcc	3-hydroxyacyl-[acyl-carrier-protein] dehydratase FabZ OS=Staphylococcus epidermidis (strain ATCC 12228) OX=176280 GN=fabZ PE=3 SV=1	37.399	38.7322	35.3194	37.7096	28.5841	25.2477	24.0483	26.4431	1950.53	2996.6	862.668	1086.1	4925.96	4744.19	4150.4	4384.81	37.399	38.7322	35.3194	37.7096	28.5841	25.2477	24.0483	26.4431	x
Q5HKN2	Q8CQ96	56	20	403.126	0.00832621	0.00318986	1.41682	0.892934	planctonic atcc	sessile atcc	Probable malate:quinone oxidoreductase 2 OS=Staphylococcus epidermidis (strain ATCC 35984 / RP62A) OX=176279 GN=mqo2 PE=3 SV=1	88.2087	76.9255	113.157	98.2727	62.5454	63.0833	68.8489	71.3034	4600.49	5951.5	2763.83	2830.42	10778.6	11853.7	11882.3	11823.6	88.2087	76.9255	113.157	98.2727	62.5454	63.0833	68.8489	71.3034	x
Q5HQC3		28	3	249.384	0.0094733	0.00355984	1.40816	0.875638	planctonic atcc	sessile atcc	1_4-dihydroxy-2-naphthoyl-CoA synthase OS=Staphylococcus epidermidis (strain ATCC 35984 / RP62A) OX=176279 GN=menB PE=3 SV=1	85.3994	91.585	120.614	108.604	81.6032	69.7842	68.1299	68.9458	4453.97	7085.66	2945.97	3127.97	14062.9	13112.8	11758.2	11432.6	85.3994	91.585	120.614	108.604	81.6032	69.7842	68.1299	68.9458	x
Q8CPQ4		35	4	248.337	0.00947672	0.00355984	1.40816	0.875588	planctonic atcc	sessile atcc	1_4-dihydroxy-2-naphthoyl-CoA synthase OS=Staphylococcus epidermidis (strain ATCC 12228) OX=176280 GN=menB PE=3 SV=1	29.042	31.1456	41.0176	36.9331	27.751	23.7317	23.1691	23.4466	1514.67	2409.64	1001.85	1063.74	4782.39	4459.32	3998.66	3887.93	29.042	31.1456	41.0176	36.9331	27.751	23.7317	23.1691	23.4466	x
Q5HPW4	Q8CSV3	20	3	95.1989	0.0177788	0.00622744	1.40357	0.76897	planctonic atcc	sessile atcc	ATP-dependent DNA helicase RecG OS=Staphylococcus epidermidis (strain ATCC 35984 / RP62A) OX=176279 GN=recG PE=3 SV=1	13.3755	12.9117	11.1636	9.05534	9.42183	7.33625	8.10629	8.26995	697.594	998.941	272.669	260.809	1623.68	1378.52	1399.03	1371.33	13.3755	12.9117	11.1636	9.05534	9.42183	7.33625	8.10629	8.26995	x
Q8CSD1	Q5HNX4	38	18	313.604	0.0058507	0.00233431	1.40235	0.93205	planctonic atcc	sessile atcc	UPF0365 protein SE_1260 OS=Staphylococcus epidermidis (strain ATCC 12228) OX=176280 GN=SE_1260 PE=3 SV=1	144.168	162.559	202.56	179.341	127.843	114.789	116.916	131.504	7519	12576.7	4947.48	5165.34	22031.5	21569.4	20178.1	21806.1	144.168	162.559	202.56	179.341	127.843	114.789	116.916	131.504	x
Q5HQV4	Q8CPY5	31	16	284.097	0.00870458	0.00332537	1.38585	0.887161	planctonic atcc	sessile atcc	Glyceraldehyde-3-phosphate dehydrogenase 1 OS=Staphylococcus epidermidis (strain ATCC 35984 / RP62A) OX=176279 GN=gapA1 PE=3 SV=1	615.55	519.088	734.04	725.019	467.07	448.643	476.017	479.824	32103.8	40160.3	17928.8	20881.8	80491.3	84302.6	82153.6	79564.8	615.55	519.088	734.04	725.019	467.07	448.643	476.017	479.824	x
Q8CNW8	Q5HNJ6	34	16	278.035	0.0156926	0.005569	1.38208	0.792886	planctonic atcc	sessile atcc	Alanine dehydrogenase OS=Staphylococcus epidermidis (strain ATCC 12228) OX=176280 GN=ald PE=3 SV=1	242.95	261.879	259.947	366.261	207.803	204.302	197.975	208.279	12671	20260.8	6349.14	10549	35811.2	38389.5	34167.7	34537	242.95	261.879	259.947	366.261	207.803	204.302	197.975	208.279	x
Q8CPY3	Q5HQV0	54	25	427.342	0.00971498	0.00361214	1.3719	0.872074	planctonic atcc	sessile atcc	Enolase OS=Staphylococcus epidermidis (strain ATCC 12228) OX=176280 GN=eno PE=3 SV=1	431.357	392.31	523.763	544.765	330.159	335.619	341.798	371.674	22497.3	30351.9	12792.8	15690.2	56896.9	63064.7	58989.4	61631.2	431.357	392.31	523.763	544.765	330.159	335.619	341.798	371.674	x
Q5HP69		46	24	362.692	0.00876105	0.00332809	1.36111	0.886305	planctonic atcc	sessile atcc	30S ribosomal protein S1 OS=Staphylococcus epidermidis (strain ATCC 35984 / RP62A) OX=176279 GN=rpsA PE=3 SV=1	162.251	139.283	185.914	194.229	132.547	118.48	127.117	122.681	8462.15	10775.9	4540.92	5594.14	22842.1	22263.1	21938.6	20343	162.251	139.283	185.914	194.229	132.547	118.48	127.117	122.681	x
Q5HRL3	Q8CTT2	22	8	172.057	0.00550076	0.0022197	1.35115	0.937696	planctonic atcc	sessile atcc	50S ribosomal protein L10 OS=Staphylococcus epidermidis (strain ATCC 35984 / RP62A) OX=176279 GN=rplJ PE=3 SV=1	54.2455	67.3416	71.1427	69.6233	44.2204	51.1726	48.8506	49.9269	2829.15	5210.02	1737.64	2005.27	7620.59	9615.61	8430.91	8278.92	54.2455	67.3416	71.1427	69.6233	44.2204	51.1726	48.8506	49.9269	x
Q5HJZ9		30	1	181.623	0.0164764	0.00581657	1.34194	0.783696	planctonic atcc	sessile atcc	Chromosomal replication initiator protein DnaA OS=Staphylococcus epidermidis (strain ATCC 35984 / RP62A) OX=176279 GN=dnaA PE=3 SV=1	13.1437	11.1199	9.9884	9.42395	7.4908	7.41726	8.7914	8.84736	685.506	860.311	243.965	271.426	1290.91	1393.74	1517.27	1467.07	13.1437	11.1199	9.9884	9.42395	7.4908	7.41726	8.7914	8.84736	x
Q5HM03	Q8CRG4	28	9	215.536	0.000147335	9.93443e-05	1.31967	0.999999	planctonic atcc	sessile atcc	30S ribosomal protein S19 OS=Staphylococcus epidermidis (strain ATCC 35984 / RP62A) OX=176279 GN=rpsS PE=3 SV=1	157.271	168.269	173.511	182.127	129.714	125.287	129.192	131.978	8202.39	13018.4	4237.96	5245.58	22353.9	23542.2	22296.6	21884.7	157.271	168.269	173.511	182.127	129.714	125.287	129.192	131.978	x
Q8CPW4	Q5HQN7	38	19	304.596	0.00953095	0.00357026	1.31333	0.874785	planctonic atcc	sessile atcc	Lipoyl synthase OS=Staphylococcus epidermidis (strain ATCC 12228) OX=176280 GN=lipA PE=3 SV=1	65.037	68.0167	86.7957	80.7293	59.005	54.6293	56.5133	58.7193	3391.98	5262.25	2119.97	2325.14	10168.5	10265.1	9753.39	9736.88	65.037	68.0167	86.7957	80.7293	59.005	54.6293	56.5133	58.7193	x
Q5HN17	Q8CNN7	26	16	213.405	0.00887784	0.00336298	1.30552	0.884539	planctonic atcc	sessile atcc	Probable manganese-dependent inorganic pyrophosphatase OS=Staphylococcus epidermidis (strain ATCC 35984 / RP62A) OX=176279 GN=ppaC PE=3 SV=1	80.2728	80.0639	97.455	82.158	56.4881	69.8066	70.6784	63.4211	4186.59	6194.31	2380.32	2366.29	9734.72	13117.1	12198.1	10516.5	80.2728	80.0639	97.455	82.158	56.4881	69.8066	70.6784	63.4211	x
Q5HNM5	Q8CS77	23	7	153.239	0.0295987	0.009821	1.2585	0.660098	planctonic atcc	sessile atcc	50S ribosomal protein L20 OS=Staphylococcus epidermidis (strain ATCC 35984 / RP62A) OX=176279 GN=rplT PE=3 SV=1	26.8253	20.2919	25.1181	23.9246	18.3605	19.5815	16.7582	21.7085	1399.07	1569.93	613.505	689.071	3164.11	3679.47	2892.22	3599.73	26.8253	20.2919	25.1181	23.9246	18.3605	19.5815	16.7582	21.7085	x
Q5HMC0	Q8CNJ8	7	2	42.573	0.0375862	0.0121887	1.2508	0.604604	planctonic atcc	sessile atcc	ATP synthase epsilon chain OS=Staphylococcus epidermidis (strain ATCC 35984 / RP62A) OX=176279 GN=atpC PE=3 SV=1	6.93879	8.49563	8.35665	7.84064	6.61014	6.31515	5.13035	7.23347	361.89	657.282	204.109	225.824	1139.14	1186.65	885.424	1199.46	6.93879	8.49563	8.35665	7.84064	6.61014	6.31515	5.13035	7.23347	x
Q8CNH8	Q5HM85	44	13	279.18	0.00327139	0.00140052	1.24057	0.972759	planctonic atcc	sessile atcc	Pyrimidine-nucleoside phosphorylase OS=Staphylococcus epidermidis (strain ATCC 12228) OX=176280 GN=pdp PE=3 SV=1	37.0681	34.3221	40.5926	39.2152	31.8744	28.6561	31.8382	29.5095	1933.27	2655.4	991.465	1129.46	5492.99	5384.65	5494.81	4893.28	37.0681	34.3221	40.5926	39.2152	31.8744	28.6561	31.8382	29.5095	x
Q5HLY6	Q8CNE9	47	14	306.343	0.0185376	0.0064764	1.23952	0.760689	planctonic atcc	sessile atcc	Lipid II:glycine glycyltransferase OS=Staphylococcus epidermidis (strain ATCC 35984 / RP62A) OX=176279 GN=femX PE=3 SV=1	42.3429	46.0826	50.398	38.4578	36.9294	32.9171	35.1319	38.0459	2208.38	3565.28	1230.96	1107.65	6364.12	6185.31	6063.26	6308.81	42.3429	46.0826	50.398	38.4578	36.9294	32.9171	35.1319	38.0459	x
Q5HP20	Q8CP34	12	6	76.0228	0.0143066	0.00520032	1.2221	0.809771	planctonic atcc	sessile atcc	Elongation factor P OS=Staphylococcus epidermidis (strain ATCC 35984 / RP62A) OX=176279 GN=efp PE=3 SV=1	35.2692	41.494	44.6726	39.114	30.1889	34.1439	32.6966	34.3424	1839.45	3210.27	1091.12	1126.55	5202.52	6415.83	5642.97	5694.68	35.2692	41.494	44.6726	39.114	30.1889	34.1439	32.6966	34.3424	x
Q5HM21	Q8CRI1	9	7	74.5558	0.0155379	0.00554328	1.2174	0.79473	planctonic atcc	sessile atcc	Translation initiation factor IF-1 OS=Staphylococcus epidermidis (strain ATCC 35984 / RP62A) OX=176279 GN=infA PE=3 SV=1	45.4699	55.6298	53.7783	46.7174	44.1928	38.4101	42.0409	40.9507	2371.46	4303.91	1313.52	1345.54	7615.84	7217.47	7255.66	6790.47	45.4699	55.6298	53.7783	46.7174	44.1928	38.4101	42.0409	40.9507	x
Q8CTT5	Q5HRL5	15	6	109.378	0.0260324	0.00871116	1.20558	0.688957	planctonic atcc	sessile atcc	50S ribosomal protein L11 OS=Staphylococcus epidermidis (strain ATCC 12228) OX=176280 GN=rplK PE=3 SV=1	79.8762	82.9834	88.8254	102.848	67.8059	75.1454	73.8074	77.3187	4165.91	6420.18	2169.54	2962.21	11685.1	14120.2	12738.1	12821	79.8762	82.9834	88.8254	102.848	67.8059	75.1454	73.8074	77.3187	x

## Sheet: SA005_FC>20%
Accession		Peptide count	Unique peptides	Confidence score	Anova (p)	q Value	Max fold change	Power	Highest mean condition	Lowest mean condition	Description	VG_PC1_050419	VG_PC1_050419_2	VG_PC1_050419_3	VG_PC1_050419_4	VG_SC1_050419	VG_SC1_050419_2	VG_SC1_050419_3	VG_SC1_050419_4	VG_PC1_050419	VG_PC1_050419_2	VG_PC1_050419_3	VG_PC1_050419_4	VG_SC1_050419	VG_SC1_050419_2	VG_SC1_050419_3	VG_SC1_050419_4	VG_PC1_050419	VG_PC1_050419_2	VG_PC1_050419_3	VG_PC1_050419_4	VG_SC1_050419	VG_SC1_050419_2	VG_SC1_050419_3	VG_SC1_050419_4
Q5HKF3	Q8CTZ3	8	1	33.2956	1.17755e-08	3.2143e-07	Infinity	1	sessile atcc	planctonic atcc	6-carboxyhexanoate--CoA ligase OS=Staphylococcus epidermidis (strain ATCC 35984 / RP62A) OX=176279 GN=bioW PE=3 SV=1	0	0	0	0	8.10629	7.3891	9.00373	6.62306	0	0	0	0	1396.97	1388.45	1553.91	1098.24	0	0	0	0	8.10629	7.3891	9.00373	6.62306	x
Q8CPP2	Q5HQA5	6	1	24.9538	5.34945e-06	8.29195e-06	Infinity	1	sessile atcc	planctonic atcc	N5-carboxyaminoimidazole ribonucleotide synthase OS=Staphylococcus epidermidis (strain ATCC 12228) OX=176280 GN=purK PE=3 SV=1	0	0	0	0	5.07901	3.18494	3.08596	2.78287	0	0	0	0	875.277	598.468	532.592	461.457	0	0	0	0	5.07901	3.18494	3.08596	2.78287	x
Q5HP78	Q8CP68	14	2	70.1498	2.59456e-05	2.65068e-05	Infinity	1	sessile atcc	planctonic atcc	3-dehydroquinate synthase OS=Staphylococcus epidermidis (strain ATCC 35984 / RP62A) OX=176279 GN=aroB PE=3 SV=1	0	0	0	0	2.9655	2.5788	3.06386	1.55093	0	0	0	0	511.05	484.571	528.778	257.177	0	0	0	0	2.9655	2.5788	3.06386	1.55093	x
Q5HN60	Q8CNQ3	13	2	64.6079	7.56716e-06	1.03078e-05	384.948	1	sessile atcc	planctonic atcc	Monofunctional glycosyltransferase OS=Staphylococcus epidermidis (strain ATCC 35984 / RP62A) OX=176279 GN=mgt PE=3 SV=1	0.0468136	0.0335408	0	0	4.2004	9.02506	9.58512	8.12167	2.44154	2.59496	0	0	723.865	1695.86	1654.25	1346.74	0.0468136	0.0335408	0	0	4.2004	9.02506	9.58512	8.12167	x
Q5HRN9	Q8CMT8	3	1	11.2057	5.04822e-05	4.4426e-05	285.028	1	sessile atcc	planctonic atcc	Dihydroneopterin aldolase OS=Staphylococcus epidermidis (strain ATCC 35984 / RP62A) OX=176279 GN=folB PE=3 SV=1	0.0777249	0.0195569	0	0	6.9585	10.228	7.40824	3.13329	4.05371	1.51306	0	0	1199.17	1921.89	1278.56	519.565	0.0777249	0.0195569	0	0	6.9585	10.228	7.40824	3.13329	x
Q8CRP5		31	1	223.022	1.16543e-07	1.04776e-06	129.346	1	sessile atcc	planctonic atcc	D-alanine--D-alanine ligase OS=Staphylococcus epidermidis (strain ATCC 12228) OX=176280 GN=ddl PE=3 SV=1	0.364087	0	0	0	12.5351	11.9551	12.7325	9.87068	18.9888	0	0	0	2160.2	2246.43	2197.44	1636.76	0.364087	0	0	0	12.5351	11.9551	12.7325	9.87068	x
Q5HQ30		16	1	62.5099	0.000398532	0.000217587	63.7758	0.999919	sessile atcc	planctonic atcc	Endonuclease MutS2 OS=Staphylococcus epidermidis (strain ATCC 35984 / RP62A) OX=176279 GN=mutS2 PE=3 SV=1	0.232151	0	0	0	1.4688	4.34176	5.10478	3.89031	12.1078	0	0	0	253.122	815.841	881.011	645.093	0.232151	0	0	0	1.4688	4.34176	5.10478	3.89031	x
Q8CQF5	Q5HKB7	9	1	43.812	0.0488414	0.0154613	55.2188	0.542129	sessile atcc	planctonic atcc	Arsenate reductase OS=Staphylococcus epidermidis (strain ATCC 12228) OX=176280 GN=arsC PE=3 SV=1	0.0979083	0.030316	0	0	0.570966	0.388894	4.71678	1.40375	5.10637	2.34546	0	0	98.3959	73.0753	814.049	232.77	0.0979083	0.030316	0	0	0.570966	0.388894	4.71678	1.40375	x
Q5HR97	Q8CTM4	9	2	38.1099	1.19176e-08	3.2143e-07	27.1788	1	sessile atcc	planctonic atcc	Teichoic acids export ATP-binding protein TagH OS=Staphylococcus epidermidis (strain ATCC 35984 / RP62A) OX=176279 GN=tagH PE=3 SV=1	0.10912	0.208119	0.156794	0.11468	3.54743	4.25286	3.99264	4.20759	5.69113	16.1016	3.82965	3.30298	611.336	799.137	689.072	697.705	0.10912	0.208119	0.156794	0.11468	3.54743	4.25286	3.99264	4.20759	x
P0A041		15	4	79.2752	3.40415e-05	3.30264e-05	18.9518	1	sessile atcc	planctonic atcc	Penicillinase repressor OS=Staphylococcus epidermidis (strain ATCC 12228) OX=176280 GN=blaI PE=3 SV=1	5.35681	5.5738	3.12331	1.65642	62.4772	81.7221	80.2837	73.2568	279.382	431.228	76.2862	47.7078	10766.8	15356	13855.8	12147.5	5.35681	5.5738	3.12331	1.65642	62.4772	81.7221	80.2837	73.2568	x
Q8CSY9		31	3	188.083	0.00013082	9.14077e-05	10.3035	1	sessile atcc	planctonic atcc	Phenylalanine--tRNA ligase alpha subunit OS=Staphylococcus epidermidis (strain ATCC 12228) OX=176280 GN=pheS PE=3 SV=1	0.966435	0.801495	0.187969	0.132476	7.28698	4.78806	5.19517	4.24744	50.404	62.0093	4.5911	3.81553	1255.78	899.704	896.612	704.314	0.966435	0.801495	0.187969	0.132476	7.28698	4.78806	5.19517	4.24744	x
Q5HLN3	Q8CRA9	7	1	37.1477	0.000173758	0.000114863	9.71818	0.999998	sessile atcc	planctonic atcc	Putative hemin transport system permease protein HrtB OS=Staphylococcus epidermidis (strain ATCC 35984 / RP62A) OX=176279 GN=hrtB PE=3 SV=1	0.793731	1.27821	0	0.333799	5.80139	6.46049	5.65624	5.46128	41.3967	98.8912	0	9.61398	999.766	1213.96	976.185	905.593	0.793731	1.27821	0	0.333799	5.80139	6.46049	5.65624	5.46128	x
Q8CNS0	Q5HNA4	13	3	77.7022	1.78125e-05	1.98521e-05	9.26056	1	sessile atcc	planctonic atcc	Uroporphyrinogen decarboxylase OS=Staphylococcus epidermidis (strain ATCC 12228) OX=176280 GN=hemE PE=3 SV=2	0.499308	1.02656	0.217171	0.413137	4.96852	4.68465	4.91562	5.39865	26.0412	79.4223	5.30435	11.8991	856.235	880.272	848.366	895.208	0.499308	1.02656	0.217171	0.413137	4.96852	4.68465	4.91562	5.39865	x
Q8CNK0		4	1	26.0082	0.00137927	0.000654932	8.35457	0.995628	sessile atcc	planctonic atcc	Single-stranded DNA-binding protein OS=Staphylococcus epidermidis (strain ATCC 12228) OX=176280 GN=ssb PE=3 SV=1	0.943854	2.9209	0.545475	0.131738	12.9418	7.72902	7.70674	9.56861	49.2263	225.982	13.3231	3.79428	2230.29	1452.33	1330.07	1586.67	0.943854	2.9209	0.545475	0.131738	12.9418	7.72902	7.70674	9.56861	x
Q5HL49	Q8CMZ9	13	6	85.9602	9.87383e-05	7.39741e-05	8.17463	1	sessile atcc	planctonic atcc	Probable transglycosylase IsaA OS=Staphylococcus epidermidis (strain ATCC 35984 / RP62A) OX=176279 GN=isaA PE=3 SV=1	7.39001	22.6475	17.168	15.7498	125.868	125.635	132.579	130.554	385.423	1752.17	419.325	453.622	21691.2	23607.6	22881.2	21648.6	7.39001	22.6475	17.168	15.7498	125.868	125.635	132.579	130.554	x
Q5HR69	Q8CQ32	18	5	105.034	1.50736e-05	1.73688e-05	7.49763	1	sessile atcc	planctonic atcc	Iron-sulfur cluster repair protein ScdA OS=Staphylococcus epidermidis (strain ATCC 35984 / RP62A) OX=176279 GN=scdA PE=3 SV=1	0.608851	0.661046	0.171513	0.545123	3.39212	3.24769	3.83353	4.42095	31.7544	51.1431	4.18916	15.7005	584.571	610.259	661.611	733.085	0.608851	0.661046	0.171513	0.545123	3.39212	3.24769	3.83353	4.42095	x
Q5HQ34	Q8CPL8	10	1	46.9794	0.00193379	0.000881017	7.3681	0.990347	sessile atcc	planctonic atcc	Ribonuclease HIII OS=Staphylococcus epidermidis (strain ATCC 35984 / RP62A) OX=176279 GN=rnhC PE=3 SV=1	1.44718	1.65793	0	0.175385	7.30181	6.37588	4.30814	6.18522	75.4771	128.269	0	5.05139	1258.34	1198.06	743.522	1025.64	1.44718	1.65793	0	0.175385	7.30181	6.37588	4.30814	6.18522	x
Q8CRB0	Q5HLN4	18	3	87.2413	0.000101185	7.53884e-05	7.30462	1	sessile atcc	planctonic atcc	Putative hemin import ATP-binding protein HrtA OS=Staphylococcus epidermidis (strain ATCC 12228) OX=176280 GN=hrtA PE=3 SV=1	1.47942	1.41531	0.409886	0.626769	8.19658	6.85912	6.9454	6.71619	77.1585	109.498	10.0114	18.052	1412.53	1288.87	1198.68	1113.68	1.47942	1.41531	0.409886	0.626769	8.19658	6.85912	6.9454	6.71619	x
Q8CTX5	Q5HKI0	7	2	31.3019	0.000341793	0.000199327	7.20538	0.999957	sessile atcc	planctonic atcc	Pyruvate formate-lyase-activating enzyme OS=Staphylococcus epidermidis (strain ATCC 12228) OX=176280 GN=pflA PE=3 SV=1	1.37301	2.49336	1.02898	0.436592	7.98796	8.77361	10.8125	10.8447	71.609	192.904	25.1327	12.5746	1376.58	1648.61	1866.08	1798.28	1.37301	2.49336	1.02898	0.436592	7.98796	8.77361	10.8125	10.8447	x
Q5HMB5	Q8CNJ3	24	8	162.375	5.07331e-05	4.4426e-05	6.68337	1	sessile atcc	planctonic atcc	ATP synthase subunit b OS=Staphylococcus epidermidis (strain ATCC 35984 / RP62A) OX=176279 GN=atpF PE=3 SV=1	4.40762	10.8057	7.83873	8.47284	54.259	51.0921	56.0626	49.2787	229.878	836.005	191.459	244.033	9350.57	9600.49	9675.6	8171.44	4.40762	10.8057	7.83873	8.47284	54.259	51.0921	56.0626	49.2787	x
Q8CSG4	Q5HP38	6	1	35.3436	0.00046198	0.000247223	6.46731	0.999856	sessile atcc	planctonic atcc	UPF0403 protein SE_1195 OS=Staphylococcus epidermidis (strain ATCC 12228) OX=176280 GN=SE_1195 PE=3 SV=1	2.18654	3.25724	1.57332	0.756835	13.4649	13.0318	14.5496	9.23013	114.038	252.003	38.428	21.7981	2320.43	2448.74	2511.06	1530.55	2.18654	3.25724	1.57332	0.756835	13.4649	13.0318	14.5496	9.23013	x
Q5HRX4	Q8CQR0	21	3	148.093	0.00525815	0.00214892	6.42317	0.941611	sessile atcc	planctonic atcc	Xanthine phosphoribosyltransferase OS=Staphylococcus epidermidis (strain ATCC 35984 / RP62A) OX=176279 GN=xpt PE=3 SV=1	1.9617	1.21732	0.0551176	1.98091	3.5708	9.87536	9.79324	10.2577	102.312	94.1801	1.34623	57.0536	615.364	1855.64	1690.17	1700.94	1.9617	1.21732	0.0551176	1.98091	3.5708	9.87536	9.79324	10.2577	x
Q5HKH9		135	16	1072.91	1.57595e-05	1.78592e-05	5.91722	1	sessile atcc	planctonic atcc	Formate acetyltransferase OS=Staphylococcus epidermidis (strain ATCC 35984 / RP62A) OX=176279 GN=pflB PE=3 SV=1	30.1288	49.1193	54.79	44.829	260.949	281.495	223.343	292.608	1571.35	3800.21	1338.23	1291.15	44969.9	52894.6	38545.8	48520.5	30.1288	49.1193	54.79	44.829	260.949	281.495	223.343	292.608	x
Q8CQQ7		12	3	65.2132	0.00428579	0.00177834	5.37365	0.95718	sessile atcc	planctonic atcc	Uncharacterized protein SE_2353 OS=Staphylococcus epidermidis (strain ATCC 12228) OX=176280 GN=SE_2353 PE=4 SV=1	1.43884	0.373234	0.0293379	0.00427695	2.09335	2.35789	3.01001	2.45683	75.042	28.876	0.716573	0.123184	360.751	443.062	519.484	407.394	1.43884	0.373234	0.0293379	0.00427695	2.09335	2.35789	3.01001	2.45683	x
Q5HNS9	Q8CSA5	28	9	149.929	8.40171e-07	2.98161e-06	5.3085	1	sessile atcc	planctonic atcc	tRNA-specific 2-thiouridylase MnmA OS=Staphylococcus epidermidis (strain ATCC 35984 / RP62A) OX=176279 GN=mnmA PE=3 SV=1	9.0109	8.82199	8.65623	11.9054	46.3859	53.0222	52.6078	51.8015	469.96	682.531	211.427	342.896	7993.79	9963.17	9079.35	8589.77	9.0109	8.82199	8.65623	11.9054	46.3859	53.0222	52.6078	51.8015	x
Q846V6		81	2	474.921	0.0033895	0.00144193	5.02502	0.971008	sessile atcc	planctonic atcc	Isoleucine--tRNA ligase OS=Staphylococcus epidermidis OX=1282 GN=ileS PE=3 SV=1	2.826	13.1939	11.772	13.6834	53.9068	45.3906	58.7929	50.3244	147.389	1020.77	287.53	394.106	9289.87	8529.16	10146.8	8344.82	2.826	13.1939	11.772	13.6834	53.9068	45.3906	58.7929	50.3244	x
Q5HNR0	Q8CS91	11	3	54.603	0.00593135	0.0023595	4.99472	0.93075	sessile atcc	planctonic atcc	Holliday junction ATP-dependent DNA helicase RuvB OS=Staphylococcus epidermidis (strain ATCC 35984 / RP62A) OX=176279 GN=ruvB PE=3 SV=1	3.9567	1.60457	1.27091	0.0992192	10.4007	7.74677	8.8968	7.57614	206.36	124.14	31.0416	2.85768	1792.37	1455.66	1535.46	1256.28	3.9567	1.60457	1.27091	0.0992192	10.4007	7.74677	8.8968	7.57614	x
Q8CQU5	Q5HRR2	13	2	74.5231	1.86343e-05	2.04303e-05	4.90703	1	sessile atcc	planctonic atcc	Ribosomal RNA small subunit methyltransferase A OS=Staphylococcus epidermidis (strain ATCC 12228) OX=176280 GN=rsmA PE=3 SV=1	0.596576	0.88449	1.13441	0.621539	3.3488	4.06049	4.1119	4.36293	31.1142	68.4304	27.7078	17.9014	577.107	762.989	709.655	723.464	0.596576	0.88449	1.13441	0.621539	3.3488	4.06049	4.1119	4.36293	x
Q8CSP4	Q5HPK0	10	3	53.291	2.06464e-05	2.18874e-05	4.90586	1	sessile atcc	planctonic atcc	UPF0291 protein SE_1024 OS=Staphylococcus epidermidis (strain ATCC 12228) OX=176280 GN=SE_1024 PE=3 SV=1	2.30269	1.83752	2.34711	1.66478	7.24709	10.9476	11.3805	10.4178	120.096	142.163	57.3278	47.9485	1248.91	2057.12	1964.11	1727.49	2.30269	1.83752	2.34711	1.66478	7.24709	10.9476	11.3805	10.4178	x
Q5HN36	Q8CRU5	24	3	113.048	0.000924088	0.000464992	4.75591	0.998524	sessile atcc	planctonic atcc	Diacylglycerol kinase OS=Staphylococcus epidermidis (strain ATCC 35984 / RP62A) OX=176279 GN=dagK PE=3 SV=1	1.96244	1.81016	0.563325	0.597096	6.71846	5.55278	5.64349	5.54629	102.35	140.047	13.7591	17.1974	1157.81	1043.4	973.986	919.691	1.96244	1.81016	0.563325	0.597096	6.71846	5.55278	5.64349	5.54629	x
Q5HNZ8	Q8CSE3	4	1	26.126	0.000124698	8.80429e-05	4.69155	1	sessile atcc	planctonic atcc	50S ribosomal protein L33 1 OS=Staphylococcus epidermidis (strain ATCC 35984 / RP62A) OX=176279 GN=rpmG1 PE=3 SV=1	9.79307	13.5324	6.45258	12.938	46.7465	47.0936	60.1807	46.3837	510.754	1046.96	157.603	372.636	8055.92	8849.16	10386.3	7691.39	9.79307	13.5324	6.45258	12.938	46.7465	47.0936	60.1807	46.3837	x
Q8CSW0	Q5HPX3	25	8	143.907	8.37687e-06	1.10751e-05	4.55605	1	sessile atcc	planctonic atcc	Probable dual-specificity RNA methyltransferase RlmN OS=Staphylococcus epidermidis (strain ATCC 12228) OX=176280 GN=rlmN PE=3 SV=1	3.98079	5.56078	4.69383	6.4283	24.9976	21.1465	23.225	24.7757	207.616	430.221	114.646	185.146	4307.89	3973.55	4008.3	4108.32	3.98079	5.56078	4.69383	6.4283	24.9976	21.1465	23.225	24.7757	x
Q5HQ13	Q8CSX7	22	7	138.66	0.00195645	0.000888341	4.50425	0.990098	sessile atcc	planctonic atcc	Ribosomal RNA small subunit methyltransferase H OS=Staphylococcus epidermidis (strain ATCC 35984 / RP62A) OX=176279 GN=rsmH PE=3 SV=1	15.0658	8.69892	3.80416	4.43054	38.2665	33.9203	35.4616	36.4849	785.748	673.01	92.9157	127.607	6594.55	6373.81	6120.16	6049.95	15.0658	8.69892	3.80416	4.43054	38.2665	33.9203	35.4616	36.4849	x
Q5HR29	Q8CTI3	5	2	24.1931	0.000372809	0.000208611	4.43347	0.999938	sessile atcc	planctonic atcc	Histidine protein kinase SaeS OS=Staphylococcus epidermidis (strain ATCC 35984 / RP62A) OX=176279 GN=saeS PE=3 SV=2	0.997583	1.38798	0.754016	0.330102	4.60481	3.63916	3.48099	3.65775	52.0285	107.384	18.4167	9.50751	793.557	683.819	600.769	606.53	0.997583	1.38798	0.754016	0.330102	4.60481	3.63916	3.48099	3.65775	x
Q5HNK5	Q8CS67	31	10	179.329	0.000382737	0.000211967	4.05299	0.999931	sessile atcc	planctonic atcc	Acetyl-coenzyme A carboxylase carboxyl transferase subunit alpha OS=Staphylococcus epidermidis (strain ATCC 35984 / RP62A) OX=176279 GN=accA PE=3 SV=1	4.71746	5.67123	2.4143	2.77898	17.6008	14.4633	15.3807	15.7088	246.037	438.767	58.9688	80.0395	3033.18	2717.74	2654.49	2604.84	4.71746	5.67123	2.4143	2.77898	17.6008	14.4633	15.3807	15.7088	x
Q5HR81	Q8CQ37	11	2	64.0623	0.00132332	0.000635077	4.03269	0.996062	sessile atcc	planctonic atcc	Response regulator protein GraR OS=Staphylococcus epidermidis (strain ATCC 35984 / RP62A) OX=176279 GN=graR PE=3 SV=1	1.27901	1.17101	0.39853	0.259128	3.29457	3.12495	3.25985	2.85294	66.7063	90.5973	9.73401	7.46335	567.76	587.196	562.603	473.077	1.27901	1.17101	0.39853	0.259128	3.29457	3.12495	3.25985	2.85294	x
Q5HNG2	Q8CS43	16	3	90.5708	0.000102868	7.5805e-05	3.85753	1	sessile atcc	planctonic atcc	tRNA (guanine-N(7)-)-methyltransferase OS=Staphylococcus epidermidis (strain ATCC 35984 / RP62A) OX=176279 GN=trmB PE=3 SV=1	1.24724	2.09953	2.45119	1.68905	7.96443	8.15854	6.09611	6.66229	65.0495	162.434	59.8699	48.6476	1372.53	1533.03	1052.1	1104.75	1.24724	2.09953	2.45119	1.68905	7.96443	8.15854	6.09611	6.66229	x
Q5HQZ1	Q8CPZ7	24	4	129.05	5.68519e-05	4.79172e-05	3.83205	1	sessile atcc	planctonic atcc	UDP-N-acetylenolpyruvoylglucosamine reductase OS=Staphylococcus epidermidis (strain ATCC 35984 / RP62A) OX=176279 GN=murB PE=3 SV=1	6.15084	6.07661	3.8372	4.07737	20.0018	16.4636	19.6406	21.0792	320.795	470.13	93.7228	117.435	3446.96	3093.6	3389.69	3495.37	6.15084	6.07661	3.8372	4.07737	20.0018	16.4636	19.6406	21.0792	x
Q5HNY5	Q8CSD7	18	8	100.786	0.00030147	0.000182308	3.66286	0.999975	sessile atcc	planctonic atcc	Putative pyruvate_ phosphate dikinase regulatory protein 1 OS=Staphylococcus epidermidis (strain ATCC 35984 / RP62A) OX=176279 GN=SERP1129 PE=3 SV=1	6.27867	11.783	7.11525	12.4601	36.1962	35.2372	29.8174	36.6087	327.461	911.619	173.788	358.874	6237.77	6621.27	5146.05	6070.48	6.27867	11.783	7.11525	12.4601	36.1962	35.2372	29.8174	36.6087	x
Q5HL11		44	2	303.221	0.0258073	0.00867891	3.66108	0.690879	sessile atcc	planctonic atcc	Oxygen-dependent choline dehydrogenase OS=Staphylococcus epidermidis (strain ATCC 35984 / RP62A) OX=176279 GN=betA PE=3 SV=1	0.588725	5.89786	7.41095	8.49976	21.1266	21.1444	20.2833	19.4439	30.7047	456.3	181.011	244.808	3640.8	3973.16	3500.6	3224.2	0.588725	5.89786	7.41095	8.49976	21.1266	21.1444	20.2833	19.4439	x
Q5HPI5	Q8CSN8	59	14	324.316	3.73449e-05	3.54963e-05	3.61967	1	sessile atcc	planctonic atcc	DNA topoisomerase 4 subunit A OS=Staphylococcus epidermidis (strain ATCC 35984 / RP62A) OX=176279 GN=parC PE=3 SV=1	6.41582	6.07478	4.13865	4.16076	19.2911	17.4129	20.0687	18.4804	334.615	469.988	101.086	119.837	3324.48	3271.98	3463.57	3064.43	6.41582	6.07478	4.13865	4.16076	19.2911	17.4129	20.0687	18.4804	x
Q5HM19	Q8CNF3	18	4	98.888	2.7423e-05	2.7317e-05	3.49877	1	sessile atcc	planctonic atcc	Protein translocase subunit SecY OS=Staphylococcus epidermidis (strain ATCC 35984 / RP62A) OX=176279 GN=secY PE=3 SV=1	4.76599	3.84563	2.89481	3.42507	12.3784	13.2774	12.0226	14.5635	248.568	297.525	70.7052	98.6478	2133.19	2494.9	2074.93	2414.93	4.76599	3.84563	2.89481	3.42507	12.3784	13.2774	12.0226	14.5635	x
Q8CP18		33	1	218.026	0.0204958	0.00708706	3.48818	0.740267	sessile atcc	planctonic atcc	Chaperone protein DnaJ OS=Staphylococcus epidermidis (strain ATCC 12228) OX=176280 GN=dnaJ PE=3 SV=1	0	0.17791	1.1987	0.168939	1.2593	1.66221	1.02006	1.44958	0	13.7644	29.278	4.86572	217.018	312.338	176.048	240.371	0	0.17791	1.1987	0.168939	1.2593	1.66221	1.02006	1.44958	x
Q5HPU1	Q8CPH2	31	9	177.229	0.0148058	0.00533575	3.47084	0.803593	sessile atcc	planctonic atcc	Methylenetetrahydrofolate--tRNA-(uracil-5-)-methyltransferase TrmFO OS=Staphylococcus epidermidis (strain ATCC 35984 / RP62A) OX=176279 GN=trmFO PE=3 SV=1	7.14813	4.0749	1.08821	1.0127	12.1036	11.6945	11.4387	11.0085	372.808	315.263	26.5794	29.1676	2085.84	2197.45	1974.16	1825.43	7.14813	4.0749	1.08821	1.0127	12.1036	11.6945	11.4387	11.0085	x
Q5HRI7	Q8CTR9	6	3	47.5665	0.000345769	0.000199329	3.36336	0.999955	sessile atcc	planctonic atcc	FMN-dependent NADPH-azoreductase OS=Staphylococcus epidermidis (strain ATCC 35984 / RP62A) OX=176279 GN=azo1 PE=3 SV=1	5.66418	5.09503	2.77902	3.19676	14.1072	14.6286	14.5985	12.9514	295.413	394.188	67.8771	92.0721	2431.13	2748.8	2519.49	2147.62	5.66418	5.09503	2.77902	3.19676	14.1072	14.6286	14.5985	12.9514	x
Q5HRU2	Q8CMN2	13	8	92.9146	0.000136034	9.35963e-05	3.35296	1	sessile atcc	planctonic atcc	N-acetylmuramoyl-L-alanine amidase sle1 OS=Staphylococcus epidermidis (strain ATCC 35984 / RP62A) OX=176279 GN=sle1 PE=3 SV=1	16.1648	20.4653	10.554	13.4646	47.7762	48.2277	52.6411	54.7077	843.071	1583.34	257.779	387.804	8233.37	9062.26	9085.1	9071.67	16.1648	20.4653	10.554	13.4646	47.7762	48.2277	52.6411	54.7077	x
Q5HME0	Q8CRP6	51	20	352.743	1.9014e-05	2.06785e-05	3.31912	1	sessile atcc	planctonic atcc	DEAD-box ATP-dependent RNA helicase CshA OS=Staphylococcus epidermidis (strain ATCC 35984 / RP62A) OX=176279 GN=cshA PE=3 SV=1	11.8641	11.1379	15.5361	10.7248	44.9362	34.937	42.0977	41.5389	618.766	861.708	379.467	308.894	7743.95	6564.87	7265.46	6888.01	11.8641	11.1379	15.5361	10.7248	44.9362	34.937	42.0977	41.5389	x
Q8CSH5	Q5HP68	18	2	119.87	0.00247484	0.00108711	3.16823	0.983854	sessile atcc	planctonic atcc	Cytidylate kinase OS=Staphylococcus epidermidis (strain ATCC 12228) OX=176280 GN=cmk PE=3 SV=1	3.70961	4.25304	1.61419	1.77791	9.48505	8.82575	10.1602	7.50342	193.473	329.045	39.4262	51.2068	1634.58	1658.41	1753.51	1244.22	3.70961	4.25304	1.61419	1.77791	9.48505	8.82575	10.1602	7.50342	x
Q5HLW1	Q8CNC9	39	14	261.788	0.00742562	0.00288582	3.16278	0.906923	sessile atcc	planctonic atcc	Urease subunit alpha OS=Staphylococcus epidermidis (strain ATCC 35984 / RP62A) OX=176279 GN=ureC PE=3 SV=1	5.77978	3.37687	1.41492	1.42312	10.1649	9.37372	8.77475	9.62323	301.442	261.259	34.5591	40.9883	1751.74	1761.37	1514.4	1595.73	5.77978	3.37687	1.41492	1.42312	10.1649	9.37372	8.77475	9.62323	x
Q8CRD9	Q5HLT3	8	2	37.7463	0.000364907	0.00020504	3.04125	0.999944	sessile atcc	planctonic atcc	N-acetylmuramic acid 6-phosphate etherase OS=Staphylococcus epidermidis (strain ATCC 12228) OX=176280 GN=murQ PE=3 SV=1	2.96474	3.54864	1.95506	2.19203	7.92936	6.41476	8.51135	9.56576	154.625	274.548	47.752	63.1343	1366.48	1205.37	1468.94	1586.2	2.96474	3.54864	1.95506	2.19203	7.92936	6.41476	8.51135	9.56576	x
Q5HM06	Q8CRG7	21	7	150.07	7.39284e-06	1.01731e-05	2.94411	1	sessile atcc	planctonic atcc	50S ribosomal protein L16 OS=Staphylococcus epidermidis (strain ATCC 35984 / RP62A) OX=176279 GN=rplP PE=3 SV=1	37.5413	34.277	27.5458	33.5	109.355	96.2237	93.0978	92.4897	1957.95	2651.91	672.801	964.857	18845.4	18081	16067.3	15336.7	37.5413	34.277	27.5458	33.5	109.355	96.2237	93.0978	92.4897	x
Q5HPD3		9	1	52.2511	1.98244e-06	4.63741e-06	2.91861	1	sessile atcc	planctonic atcc	Uncharacterized protein SERP0979 OS=Staphylococcus epidermidis (strain ATCC 35984 / RP62A) OX=176279 GN=SERP0979 PE=3 SV=1	5.31627	5.78757	5.31155	4.49827	16.4936	14.7307	14.4113	15.4033	277.268	447.767	129.734	129.558	2842.37	2767.97	2487.18	2554.19	5.31627	5.78757	5.31155	4.49827	16.4936	14.7307	14.4113	15.4033	x
Q8CP95		19	1	106.047	7.46048e-05	5.8155e-05	2.84624	1	sessile atcc	planctonic atcc	4-hydroxy-tetrahydrodipicolinate reductase OS=Staphylococcus epidermidis (strain ATCC 12228) OX=176280 GN=dapB PE=3 SV=1	1.32573	1.30789	0.969393	0.796069	3.47299	3.01699	2.93543	3.09545	69.143	101.188	23.6772	22.9282	598.507	566.91	506.613	513.29	1.32573	1.30789	0.969393	0.796069	3.47299	3.01699	2.93543	3.09545	x
Q5HM11	Q8CRH2	45	15	361.759	2.82392e-06	5.60028e-06	2.79711	1	sessile atcc	planctonic atcc	50S ribosomal protein L5 OS=Staphylococcus epidermidis (strain ATCC 35984 / RP62A) OX=176279 GN=rplE PE=3 SV=1	96.3383	106.734	122.003	123.886	301.891	310.549	320.587	322.77	5024.49	8257.7	2979.89	3568.14	52025.6	58353.9	55328.7	53521.9	96.3383	106.734	122.003	123.886	301.891	310.549	320.587	322.77	x
Q8CRG8	Q5HM08	13	4	84.0017	0.000175511	0.000114896	2.69223	0.999998	sessile atcc	planctonic atcc	30S ribosomal protein S17 OS=Staphylococcus epidermidis (strain ATCC 12228) OX=176280 GN=rpsQ PE=3 SV=1	46.9099	74.5075	73.284	79.247	174.399	180.086	189.648	193.4	2446.57	5764.42	1789.95	2282.45	30054.5	33839.2	32730.5	32069.7	46.9099	74.5075	73.284	79.247	174.399	180.086	189.648	193.4	x
Q5HP32	Q8CP40	13	4	72.8027	0.00294771	0.00127818	2.67158	0.977436	sessile atcc	planctonic atcc	Arginine repressor OS=Staphylococcus epidermidis (strain ATCC 35984 / RP62A) OX=176279 GN=argR PE=3 SV=1	1.81199	4.52236	3.2859	4.79562	8.73678	10.1104	10.0082	9.65778	94.5034	349.881	80.2573	138.122	1505.63	1899.8	1727.27	1601.46	1.81199	4.52236	3.2859	4.79562	8.73678	10.1104	10.0082	9.65778	x
Q8CP85		10	1	52.58	9.62787e-05	7.29419e-05	2.66453	1	sessile atcc	planctonic atcc	Uncharacterized protein SE_1092 OS=Staphylococcus epidermidis (strain ATCC 12228) OX=176280 GN=SE_1092 PE=3 SV=1	1.34799	1.41407	1.01825	0.918442	3.41879	3.07334	2.69162	3.33623	70.304	109.402	24.8706	26.4527	589.168	577.497	464.534	553.216	1.34799	1.41407	1.01825	0.918442	3.41879	3.07334	2.69162	3.33623	x
Q5HQI2	Q8CPT4	34	11	212.971	6.40592e-05	5.20403e-05	2.54562	1	sessile atcc	planctonic atcc	3-oxoacyl-[acyl-carrier-protein] synthase 3 OS=Staphylococcus epidermidis (strain ATCC 35984 / RP62A) OX=176279 GN=fabH PE=3 SV=1	6.387	9.8821	7.28789	6.89606	18.668	19.7789	19.9528	19.1222	333.112	764.549	178.005	198.619	3217.1	3716.57	3443.56	3170.85	6.387	9.8821	7.28789	6.89606	18.668	19.7789	19.9528	19.1222	x
Q8CNC6		22	1	203.337	7.18334e-05	5.66497e-05	2.54098	1	sessile atcc	planctonic atcc	Urease accessory protein UreG OS=Staphylococcus epidermidis (strain ATCC 12228) OX=176280 GN=ureG PE=3 SV=1	4.91192	3.82988	3.74364	3.49366	12.1641	9.25511	9.61761	9.56577	256.179	296.307	91.4377	100.623	2096.26	1739.09	1659.86	1586.2	4.91192	3.82988	3.74364	3.49366	12.1641	9.25511	9.61761	9.56577	x
Q8CRG3	Q5HM02	42	22	312.532	6.83604e-06	9.91261e-06	2.5374	1	sessile atcc	planctonic atcc	50S ribosomal protein L2 OS=Staphylococcus epidermidis (strain ATCC 12228) OX=176280 GN=rplB PE=3 SV=1	59.3473	70.4988	79.4914	71.9451	173.71	177.73	172.205	190.083	3095.23	5454.29	1941.56	2072.14	29935.8	33396.4	29720.1	31519.7	59.3473	70.4988	79.4914	71.9451	173.71	177.73	172.205	190.083	x
Q5HPI3	Q7CCK6	4	2	20.2651	0.0217616	0.00746393	2.53552	0.727743	sessile atcc	planctonic atcc	Protein GlcT OS=Staphylococcus epidermidis (strain ATCC 35984 / RP62A) OX=176279 GN=glcT PE=3 SV=1	0.780635	1.80956	0.440791	0.20483	1.76475	1.92649	2.22334	2.2899	40.7137	140	10.7662	5.89947	304.123	361.999	383.716	379.714	0.780635	1.80956	0.440791	0.20483	1.76475	1.92649	2.22334	2.2899	x
Q5HQG4	Q8CT64	4	2	24.1524	0.000260215	0.000159506	2.39394	0.999987	sessile atcc	planctonic atcc	UPF0738 protein SERP0585 OS=Staphylococcus epidermidis (strain ATCC 35984 / RP62A) OX=176279 GN=SERP0585 PE=3 SV=1	12.9662	16.8588	17.1918	19.1908	31.0418	42.4888	42.5436	42.423	676.248	1304.31	419.907	552.727	5349.5	7983.88	7342.41	7034.62	12.9662	16.8588	17.1918	19.1908	31.0418	42.4888	42.5436	42.423	x
Q5HPZ3	Q8CPJ9	19	5	107.826	0.00155889	0.00072742	2.35976	0.994103	sessile atcc	planctonic atcc	Bifunctional protein PyrR OS=Staphylococcus epidermidis (strain ATCC 35984 / RP62A) OX=176279 GN=pyrR PE=3 SV=1	3.22075	4.08159	1.88323	2.52096	6.80678	7.19369	7.31087	6.31324	167.977	315.78	45.9975	72.608	1173.03	1351.73	1261.75	1046.87	3.22075	4.08159	1.88323	2.52096	6.80678	7.19369	7.31087	6.31324	x
Q5HNA5	Q8CNS1	10	3	62.8804	0.00875827	0.00332809	2.35126	0.886347	sessile atcc	planctonic atcc	Ferrochelatase OS=Staphylococcus epidermidis (strain ATCC 35984 / RP62A) OX=176279 GN=hemH PE=3 SV=1	2.20588	2.48304	2.47356	0.783758	4.16157	4.76241	4.90046	4.85924	115.047	192.105	60.4161	22.5736	717.173	894.884	845.75	805.763	2.20588	2.48304	2.47356	0.783758	4.16157	4.76241	4.90046	4.85924	x
Q5HM33		11	2	83.4807	0.000877821	0.000443365	2.33141	0.998732	sessile atcc	planctonic atcc	NAD-dependent protein deacetylase OS=Staphylococcus epidermidis (strain ATCC 35984 / RP62A) OX=176279 GN=cobB PE=3 SV=1	2.3491	1.86958	2.92159	2.56499	4.14484	5.93827	5.87228	6.67157	122.516	144.644	71.3593	73.8762	714.29	1115.83	1013.47	1106.28	2.3491	1.86958	2.92159	2.56499	4.14484	5.93827	5.87228	6.67157	x
Q5HM92	Q8CRM3	11	4	72.5245	4.5339e-05	4.07612e-05	2.33013	1	sessile atcc	planctonic atcc	Type II pantothenate kinase OS=Staphylococcus epidermidis (strain ATCC 35984 / RP62A) OX=176279 GN=coaW PE=3 SV=1	5.70566	7.50008	6.74177	6.35179	17.9442	15.1894	13.8794	14.2677	297.576	580.259	164.666	182.942	3092.36	2854.18	2395.39	2365.88	5.70566	7.50008	6.74177	6.35179	17.9442	15.1894	13.8794	14.2677	x
Q8CP08	Q5HNU8	19	5	114.942	0.043821	0.0140368	2.32527	0.568121	sessile atcc	planctonic atcc	5'-methylthioadenosine/S-adenosylhomocysteine nucleosidase OS=Staphylococcus epidermidis (strain ATCC 12228) OX=176280 GN=mtnN PE=3 SV=1	4.00979	3.2416	6.72495	0.804228	9.44687	7.63067	8.31463	8.9767	209.129	250.793	164.255	23.1631	1628	1433.85	1434.99	1488.52	4.00979	3.2416	6.72495	0.804228	9.44687	7.63067	8.31463	8.9767	x
Q5HM31	Q8CRI9	25	13	229.186	4.42971e-06	7.19721e-06	2.29787	1	sessile atcc	planctonic atcc	50S ribosomal protein L13 OS=Staphylococcus epidermidis (strain ATCC 35984 / RP62A) OX=176279 GN=rplM PE=3 SV=1	67.4519	82.9354	82.4156	70.9357	175.605	177.469	168.881	175.996	3517.93	6416.46	2012.98	2043.07	30262.4	33347.4	29146.4	29183.8	67.4519	82.9354	82.4156	70.9357	175.605	177.469	168.881	175.996	x
Q8CPB2	Q5HPH2	6	1	25.009	0.00171415	0.000794213	2.27525	0.992634	sessile atcc	planctonic atcc	Indole-3-glycerol phosphate synthase OS=Staphylococcus epidermidis (strain ATCC 12228) OX=176280 GN=trpC PE=3 SV=1	21.1615	18.3278	10.5813	14.4167	39.64	33.1206	39.6565	34.3079	1103.67	1417.97	258.446	415.225	6831.25	6223.54	6844.14	5688.97	21.1615	18.3278	10.5813	14.4167	39.64	33.1206	39.6565	34.3079	x
Q5HRK4	Q8CQ81	75	28	576	0.000132345	9.16783e-05	2.24264	1	sessile atcc	planctonic atcc	Elongation factor Tu OS=Staphylococcus epidermidis (strain ATCC 35984 / RP62A) OX=176279 GN=tuf PE=3 SV=1	595.565	416.978	615.145	466.345	1168.96	1146.86	1177.3	1203.05	31061.4	32260.4	15024.8	13431.5	201450	215501	203186	199490	595.565	416.978	615.145	466.345	1168.96	1146.86	1177.3	1203.05	x
Q5HLM6		16	1	139.375	0.000337766	0.000198041	2.22295	0.999959	sessile atcc	planctonic atcc	Uncharacterized lipoprotein SERP1959 OS=Staphylococcus epidermidis (strain ATCC 35984 / RP62A) OX=176279 GN=SERP1959 PE=3 SV=1	12.4663	15.7497	10.2792	15.4669	27.2391	28.9631	29.733	34.0197	650.177	1218.51	251.067	445.472	4694.18	5442.33	5131.49	5641.16	12.4663	15.7497	10.2792	15.4669	27.2391	28.9631	29.733	34.0197	x
P0C0N1	P0C0N0	32	15	239.937	8.04951e-05	6.20295e-05	2.2037	1	sessile atcc	planctonic atcc	Ornithine carbamoyltransferase OS=Staphylococcus epidermidis (strain ATCC 12228) OX=176280 GN=argF PE=3 SV=1	227.25	241.901	323.54	298.898	608.759	584.383	614.737	597.65	11852.1	18715.1	7902.39	8608.78	104909	109809	106095	99102.8	227.25	241.901	323.54	298.898	608.759	584.383	614.737	597.65	x
Q8CMV4	Q5HKS7	9	3	62.4638	0.000572865	0.000299433	2.16886	0.999683	sessile atcc	planctonic atcc	Organic hydroperoxide resistance protein-like 2 OS=Staphylococcus epidermidis (strain ATCC 12228) OX=176280 GN=SE_2233 PE=3 SV=1	0.744285	0.899972	0.490102	0.5555	1.54521	1.32219	1.42205	1.54449	38.8179	69.6282	11.9706	15.9994	266.29	248.447	245.425	256.108	0.744285	0.899972	0.490102	0.5555	1.54521	1.32219	1.42205	1.54449	x
Q8CNZ7	Q5HNQ7	44	13	257.127	8.43527e-05	6.46328e-05	2.16019	1	sessile atcc	planctonic atcc	GTPase Obg OS=Staphylococcus epidermidis (strain ATCC 12228) OX=176280 GN=obg PE=3 SV=1	18.8517	16.1598	16.7344	13.6476	38.9984	30.8226	35.6936	35.7478	983.202	1250.24	408.735	393.073	6720.68	5791.74	6160.2	5927.73	18.8517	16.1598	16.7344	13.6476	38.9984	30.8226	35.6936	35.7478	x
Q5HNR9	Q8CP01	15	4	79.836	0.000208304	0.000131031	2.146	0.999996	sessile atcc	planctonic atcc	D-aminoacyl-tRNA deacylase OS=Staphylococcus epidermidis (strain ATCC 35984 / RP62A) OX=176279 GN=dtd PE=3 SV=1	7.52629	10.5997	9.91254	11.3468	18.8799	21.9369	21.7356	21.9684	392.531	820.065	242.112	326.807	3253.61	4122.07	3751.25	3642.81	7.52629	10.5997	9.91254	11.3468	18.8799	21.9369	21.7356	21.9684	x
Q5HPV8	Q8CPI1	3	1	12.2834	0.000796846	0.000407761	2.12189	0.999056	sessile atcc	planctonic atcc	Ribonuclease 3 OS=Staphylococcus epidermidis (strain ATCC 35984 / RP62A) OX=176279 GN=rnc PE=3 SV=1	3.79364	4.56214	2.99346	4.43554	9.76852	8.64063	6.78701	8.29742	197.856	352.959	73.1147	127.751	1683.43	1623.62	1171.34	1375.88	3.79364	4.56214	2.99346	4.43554	9.76852	8.64063	6.78701	8.29742	x
Q5HN29	Q8CRT9	57	15	336.359	0.0214718	0.00738669	2.11729	0.730565	sessile atcc	planctonic atcc	ATP-dependent DNA helicase PcrA OS=Staphylococcus epidermidis (strain ATCC 35984 / RP62A) OX=176279 GN=pcrA PE=3 SV=1	4.73793	10.8049	2.84148	6.60323	12.6006	13.1416	14.2533	12.9104	247.105	835.943	69.4027	190.184	2171.48	2469.37	2459.92	2140.8	4.73793	10.8049	2.84148	6.60323	12.6006	13.1416	14.2533	12.9104	x
Q5HM01	Q8CRG2	19	6	128.054	2.33833e-06	5.08604e-06	2.10436	1	sessile atcc	planctonic atcc	50S ribosomal protein L23 OS=Staphylococcus epidermidis (strain ATCC 35984 / RP62A) OX=176279 GN=rplW PE=3 SV=1	103.893	89.3821	90.5608	90.0635	194.951	184.561	204.164	203.142	5418.51	6915.23	2211.93	2593.98	33596.3	34680.1	35235.8	33685.1	103.893	89.3821	90.5608	90.0635	194.951	184.561	204.164	203.142	x
Q8CNL9	Q5HMG7	10	1	51.561	0.0168584	0.00593588	2.09448	0.779308	sessile atcc	planctonic atcc	tRNA N6-adenosine threonylcarbamoyltransferase OS=Staphylococcus epidermidis (strain ATCC 12228) OX=176280 GN=tsaD PE=3 SV=1	2.65206	3.56496	2.10668	1.69812	6.55759	5.10357	6.13481	3.19458	138.317	275.81	51.4553	48.9087	1130.08	958.99	1058.78	529.728	2.65206	3.56496	2.10668	1.69812	6.55759	5.10357	6.13481	3.19458	x
Q8CPE6	Q5HPP0	67	27	575.751	0.000208648	0.000131031	2.07628	0.999996	sessile atcc	planctonic atcc	Aerobic glycerol-3-phosphate dehydrogenase OS=Staphylococcus epidermidis (strain ATCC 12228) OX=176280 GN=glpD PE=3 SV=1	79.94	108.29	119.696	113.507	205.858	221.112	219.397	228.647	4169.24	8378.07	2923.55	3269.21	35475.9	41548.1	37864.8	37914.4	79.94	108.29	119.696	113.507	205.858	221.112	219.397	228.647	x
Q5HP77	Q8CP67	21	5	130.04	0.00606167	0.00240425	2.06143	0.928651	sessile atcc	planctonic atcc	Chorismate synthase OS=Staphylococcus epidermidis (strain ATCC 35984 / RP62A) OX=176279 GN=aroC PE=3 SV=1	3.35931	4.10147	3.51994	7.39988	9.43628	8.32728	10.3565	9.77028	175.203	317.319	85.9738	213.129	1626.18	1564.74	1787.38	1620.11	3.35931	4.10147	3.51994	7.39988	9.43628	8.32728	10.3565	9.77028	x
Q5HN71	Q8CRW7	28	15	218.623	0.000150042	0.000100666	2.05989	0.999999	sessile atcc	planctonic atcc	Glutamate-1-semialdehyde 2_1-aminomutase 2 OS=Staphylococcus epidermidis (strain ATCC 35984 / RP62A) OX=176279 GN=hemL2 PE=3 SV=1	51.8426	40.0796	40.1049	35.3518	92.4408	80.2362	83.1781	88.9277	2703.83	3100.84	979.553	1018.19	15930.5	15076.8	14355.3	14746.1	51.8426	40.0796	40.1049	35.3518	92.4408	80.2362	83.1781	88.9277	x
Q5HLD1	Q8CR67	30	12	204.502	6.55359e-08	8.24103e-07	2.02195	1	sessile atcc	planctonic atcc	UTP--glucose-1-phosphate uridylyltransferase OS=Staphylococcus epidermidis (strain ATCC 35984 / RP62A) OX=176279 GN=gtaB PE=3 SV=1	21.8973	21.5616	20.1811	22.0517	42.9037	42.813	43.036	44.5117	1142.04	1668.15	492.919	635.127	7393.69	8044.81	7427.4	7380.96	21.8973	21.5616	20.1811	22.0517	42.9037	42.813	43.036	44.5117	x
Q5HMP3		18	4	86.3189	0.0433671	0.0139244	1.96615	0.57061	sessile atcc	planctonic atcc	Bifunctional AAC/APH OS=Staphylococcus epidermidis (strain ATCC 35984 / RP62A) OX=176279 GN=aacA-aphD PE=3 SV=1	5.36913	4.97023	1.58329	1.8467	7.35591	6.16079	6.10619	7.44974	280.025	384.532	38.6716	53.1882	1267.66	1157.65	1053.84	1235.32	5.36913	4.97023	1.58329	1.8467	7.35591	6.16079	6.10619	7.44974	x
Q5HQ99	Q8CT29	9	3	50.741	0.0297132	0.009821	1.95809	0.659218	sessile atcc	planctonic atcc	Phosphoribosylformylglycinamidine cyclo-ligase OS=Staphylococcus epidermidis (strain ATCC 35984 / RP62A) OX=176279 GN=purM PE=3 SV=1	4.42446	3.42863	3.0849	1.2456	6.99167	5.68094	5.88428	5.29971	230.756	265.263	75.3479	35.8754	1204.89	1067.48	1015.54	878.802	4.42446	3.42863	3.0849	1.2456	6.99167	5.68094	5.88428	5.29971	x
Q5HNL6	Q8CS70	19	8	121.254	0.00299739	0.00129243	1.94009	0.976731	sessile atcc	planctonic atcc	Dephospho-CoA kinase OS=Staphylococcus epidermidis (strain ATCC 35984 / RP62A) OX=176279 GN=coaE PE=3 SV=1	16.0237	10.1281	8.40431	9.85343	23.1149	19.3302	22.3482	21.365	835.708	783.582	205.274	283.796	3983.44	3632.25	3856.98	3542.76	16.0237	10.1281	8.40431	9.85343	23.1149	19.3302	22.3482	21.365	x
Q8CNF4		10	1	69.9561	0.0209132	0.00721291	1.91311	0.73608	sessile atcc	planctonic atcc	NAD-dependent protein deacetylase OS=Staphylococcus epidermidis (strain ATCC 12228) OX=176280 GN=cobB PE=3 SV=1	2.94622	1.75331	4.6763	4.10758	5.26408	6.05607	7.01146	7.46366	153.659	135.648	114.218	118.306	907.171	1137.97	1210.08	1237.63	2.94622	1.75331	4.6763	4.10758	5.26408	6.05607	7.01146	7.46366	x
Q8CPH4		27	1	254.817	0.0143886	0.00520316	1.89918	0.80875	sessile atcc	planctonic atcc	Succinate--CoA ligase [ADP-forming] subunit alpha OS=Staphylococcus epidermidis (strain ATCC 12228) OX=176280 GN=sucD PE=3 SV=1	5.76472	6.87863	4.79089	2.83628	11.4728	8.63788	8.5766	9.8102	300.657	532.179	117.016	81.6897	1977.13	1623.11	1480.2	1626.73	5.76472	6.87863	4.79089	2.83628	11.4728	8.63788	8.5766	9.8102	x
Q5HM13	Q8CRH4	18	10	112.688	0.00101008	0.000504495	1.84103	0.998093	sessile atcc	planctonic atcc	30S ribosomal protein S8 OS=Staphylococcus epidermidis (strain ATCC 35984 / RP62A) OX=176279 GN=rpsH PE=3 SV=1	203.449	140.463	216.098	154.179	325.213	319.622	334.824	335.187	10610.8	10867.2	5278.16	4440.63	56044.6	60058.7	57785.9	55581	203.449	140.463	216.098	154.179	325.213	319.622	334.824	335.187	x
Q5HLK5	Q8CR97	15	4	72.4546	0.00219218	0.000975666	1.83667	0.987381	sessile atcc	planctonic atcc	Oxygen sensor histidine kinase NreB OS=Staphylococcus epidermidis (strain ATCC 35984 / RP62A) OX=176279 GN=nreB PE=3 SV=1	8.94479	6.86486	5.19952	6.88303	14.2209	11.7679	11.6094	13.6307	466.512	531.114	126.997	198.243	2450.72	2211.25	2003.61	2260.25	8.94479	6.86486	5.19952	6.88303	14.2209	11.7679	11.6094	13.6307	x
Q5HNS1	Q8CS98	42	9	231.7	0.000260064	0.000159506	1.82659	0.999988	sessile atcc	planctonic atcc	Histidine--tRNA ligase OS=Staphylococcus epidermidis (strain ATCC 35984 / RP62A) OX=176279 GN=hisS PE=3 SV=1	20.1758	17.5823	20.9724	17.6033	29.8178	36.5484	33.0402	40.0239	1052.26	1360.29	512.247	507.005	5138.57	6867.65	5702.27	6636.78	20.1758	17.5823	20.9724	17.6033	29.8178	36.5484	33.0402	40.0239	x
Q5HLK8	Q8CN77	8	4	49.4546	0.0156261	0.00556005	1.82182	0.793677	sessile atcc	planctonic atcc	HTH-type transcriptional regulator SarZ OS=Staphylococcus epidermidis (strain ATCC 35984 / RP62A) OX=176279 GN=sarZ PE=3 SV=1	8.31748	20.097	14.7872	14.1073	23.9426	28.8718	22.9874	28.6046	433.795	1554.85	361.174	406.313	4126.07	5425.17	3967.29	4743.24	8.31748	20.097	14.7872	14.1073	23.9426	28.8718	22.9874	28.6046	x
Q8CN89		16	1	138.697	0.00231296	0.00102267	1.81093	0.985907	sessile atcc	planctonic atcc	Uncharacterized lipoprotein SE_1947 OS=Staphylococcus epidermidis (strain ATCC 12228) OX=176280 GN=SE_1947 PE=3 SV=1	9.42048	10.0498	7.7725	12.426	15.987	17.0529	16.9779	21.8196	491.321	777.523	189.842	357.89	2755.07	3204.33	2930.13	3618.15	9.42048	10.0498	7.7725	12.426	15.987	17.0529	16.9779	21.8196	x
Q8CNR4		69	1	449.108	0.000209089	0.000131031	1.78128	0.999996	sessile atcc	planctonic atcc	Foldase protein PrsA OS=Staphylococcus epidermidis (strain ATCC 12228) OX=176280 GN=prsA PE=3 SV=1	9.88527	13.3289	13.2963	12.7671	22.2841	20.9071	22.0496	22.5366	515.563	1031.22	324.76	367.715	3840.26	3928.57	3805.44	3737.03	9.88527	13.3289	13.2963	12.7671	22.2841	20.9071	22.0496	22.5366	x
Q5HN96		69	3	468.921	0.000210847	0.000131031	1.78128	0.999996	sessile atcc	planctonic atcc	Foldase protein PrsA OS=Staphylococcus epidermidis (strain ATCC 35984 / RP62A) OX=176279 GN=prsA PE=3 SV=1	32.8267	44.2621	44.1539	42.3966	74.0001	69.4278	73.2215	74.8387	1712.06	3424.43	1078.45	1221.09	12752.6	13045.9	12637	12409.8	32.8267	44.2621	44.1539	42.3966	74.0001	69.4278	73.2215	74.8387	x
Q8CTA8	Q5HQQ4	29	4	158.214	0.0296705	0.009821	1.76919	0.659545	sessile atcc	planctonic atcc	UPF0337 protein SE_0604 OS=Staphylococcus epidermidis (strain ATCC 12228) OX=176280 GN=SE_0604 PE=3 SV=1	4.03015	8.35453	5.18497	8.04502	11.9166	14.7352	8.66334	10.002	210.191	646.365	126.642	231.71	2053.61	2768.83	1495.17	1658.55	4.03015	8.35453	5.18497	8.04502	11.9166	14.7352	8.66334	10.002	x
Q8CTU1	Q5HRM3	56	19	408.072	0.000337688	0.000198041	1.75944	0.999959	sessile atcc	planctonic atcc	Cysteine--tRNA ligase OS=Staphylococcus epidermidis (strain ATCC 12228) OX=176280 GN=cysS PE=3 SV=1	61.3725	64.9136	85.4361	77.9872	131.978	123.41	126.5	127.838	3200.86	5022.17	2086.76	2246.17	22744.1	23189.3	21832	21198.2	61.3725	64.9136	85.4361	77.9872	131.978	123.41	126.5	127.838	x
Q5HKJ3	Q8CTX1	23	11	186.664	0.00116365	0.000570633	1.75303	0.997185	sessile atcc	planctonic atcc	Carbamate kinase OS=Staphylococcus epidermidis (strain ATCC 35984 / RP62A) OX=176279 GN=arcC PE=3 SV=1	129.319	121.567	172.858	173.779	263.52	249.387	250.571	283.996	6744.57	9405.29	4222.03	5005.15	45413	46861.3	43245	47092.4	129.319	121.567	172.858	173.779	263.52	249.387	250.571	283.996	x
Q5HRQ5	Q8CQU7	26	11	206.123	0.000164661	0.000109928	1.74653	0.999999	sessile atcc	planctonic atcc	Ribose-phosphate pyrophosphokinase OS=Staphylococcus epidermidis (strain ATCC 35984 / RP62A) OX=176279 GN=prs PE=3 SV=1	60.9244	77.501	70.3281	60.1559	119.859	107.422	122.834	119.544	3177.49	5996.02	1717.75	1732.59	20655.6	20185.2	21199.4	19822.9	60.9244	77.501	70.3281	60.1559	119.859	107.422	122.834	119.544	x
Q5HM95	Q8CNI2	40	13	257.687	0.00217481	0.000971139	1.73477	0.987589	sessile atcc	planctonic atcc	CTP synthase OS=Staphylococcus epidermidis (strain ATCC 35984 / RP62A) OX=176279 GN=pyrG PE=3 SV=1	16.8426	16.6633	10.9644	12.8091	26.9483	22.777	25.1237	24.5174	878.418	1289.19	267.804	368.923	4644.07	4279.92	4335.98	4065.49	16.8426	16.6633	10.9644	12.8091	26.9483	22.777	25.1237	24.5174	x
Q5HL73	Q7CCJ4	40	16	307.816	0.000395201	0.000216646	1.70473	0.999922	sessile atcc	planctonic atcc	PTS system glucose-specific EIICBA component OS=Staphylococcus epidermidis (strain ATCC 35984 / RP62A) OX=176279 GN=ptsG PE=3 SV=1	104.083	95.2533	107.818	135.497	182.635	186.441	190.154	195.369	5428.42	7369.46	2633.42	3902.55	31473.9	35033.3	32817.8	32396.3	104.083	95.2533	107.818	135.497	182.635	186.441	190.154	195.369	x
Q8CS92	Q5HNR1	15	5	85.2504	0.0162245	0.00574265	1.68796	0.786622	sessile atcc	planctonic atcc	S-adenosylmethionine:tRNA ribosyltransferase-isomerase OS=Staphylococcus epidermidis (strain ATCC 12228) OX=176280 GN=queA PE=3 SV=2	15.2945	10.5954	7.03232	10.5816	20.9753	17.8568	18.5966	16.0038	797.677	819.731	171.763	304.769	3614.72	3355.39	3209.51	2653.76	15.2945	10.5954	7.03232	10.5816	20.9753	17.8568	18.5966	16.0038	x
Q5HR71	Q8CTK9	15	5	107.381	0.00029162	0.000177948	1.68658	0.999979	sessile atcc	planctonic atcc	Probable transcriptional regulatory protein SERP0322 OS=Staphylococcus epidermidis (strain ATCC 35984 / RP62A) OX=176279 GN=SERP0322 PE=3 SV=1	17.3993	15.3731	13.4461	12.8507	25.2366	23.8907	24.6144	25.8835	907.454	1189.37	328.419	370.123	4349.08	4489.2	4248.09	4292.02	17.3993	15.3731	13.4461	12.8507	25.2366	23.8907	24.6144	25.8835	x
Q5HP76	Q8CSI0	18	9	153.888	0.000345876	0.000199329	1.66798	0.999955	sessile atcc	planctonic atcc	Nucleoside diphosphate kinase OS=Staphylococcus epidermidis (strain ATCC 35984 / RP62A) OX=176279 GN=ndk PE=3 SV=1	34.9209	41.1766	43.0646	44.3891	75.8605	61.3881	65.1633	70.3876	1821.28	3185.71	1051.85	1278.48	13073.2	11535.2	11246.2	11671.7	34.9209	41.1766	43.0646	44.3891	75.8605	61.3881	65.1633	70.3876	x
Q5HP70	Q8CP62	38	16	231.662	0.000355281	0.000201308	1.61491	0.99995	sessile atcc	planctonic atcc	GTPase Der OS=Staphylococcus epidermidis (strain ATCC 35984 / RP62A) OX=176279 GN=der PE=3 SV=1	27.7521	25.7183	23.4721	31.644	46.4408	41.9384	42.7405	44.2382	1447.4	1989.75	573.301	911.401	8003.24	7880.46	7376.4	7335.61	27.7521	25.7183	23.4721	31.644	46.4408	41.9384	42.7405	44.2382	x
Q5HM09	Q8CRG9	29	8	227.026	0.00384054	0.00161849	1.6063	0.964148	sessile atcc	planctonic atcc	50S ribosomal protein L14 OS=Staphylococcus epidermidis (strain ATCC 35984 / RP62A) OX=176279 GN=rplN PE=3 SV=1	33.9092	34.1586	53.5	38.815	64.8389	65.8032	65.3251	61.6563	1768.52	2642.75	1306.73	1117.94	11173.8	12364.8	11274.2	10223.9	33.9092	34.1586	53.5	38.815	64.8389	65.8032	65.3251	61.6563	x
Q5HMB8	Q8CNJ6	31	12	215.257	0.00153269	0.000721581	1.58666	0.994337	sessile atcc	planctonic atcc	ATP synthase gamma chain OS=Staphylococcus epidermidis (strain ATCC 35984 / RP62A) OX=176279 GN=atpG PE=3 SV=1	36.5605	45.2139	45.6713	51.8007	64.5431	71.1978	68.7739	79.8888	1906.8	3498.06	1115.51	1491.95	11122.9	13378.5	11869.4	13247.2	36.5605	45.2139	45.6713	51.8007	64.5431	71.1978	68.7739	79.8888	x
Q5HPT5	Q8CSU2	36	17	273.466	0.000203221	0.000130502	1.56375	0.999996	sessile atcc	planctonic atcc	30S ribosomal protein S2 OS=Staphylococcus epidermidis (strain ATCC 35984 / RP62A) OX=176279 GN=rpsB PE=3 SV=1	115.946	104.481	109.202	92.0845	177.165	154.818	163.286	164.185	6047.12	8083.4	2667.24	2652.19	30531.3	29091.2	28180.8	27225.3	115.946	104.481	109.202	92.0845	177.165	154.818	163.286	164.185	x
Q5HLW3	Q8CND1	6	2	61.1589	0.0152909	0.00546963	1.5489	0.797695	sessile atcc	planctonic atcc	Urease subunit gamma OS=Staphylococcus epidermidis (strain ATCC 35984 / RP62A) OX=176279 GN=ureA PE=3 SV=1	16.1255	20.0374	10.8744	15.9626	21.2569	24.1978	26.7687	25.357	841.018	1550.24	265.604	459.751	3663.25	4546.9	4619.89	4204.71	16.1255	20.0374	10.8744	15.9626	21.2569	24.1978	26.7687	25.357	x
Q5HRZ5	Q8CQP4	19	9	155.858	0.000111399	8.03356e-05	1.54445	1	sessile atcc	planctonic atcc	30S ribosomal protein S6 OS=Staphylococcus epidermidis (strain ATCC 35984 / RP62A) OX=176279 GN=rpsF PE=3 SV=1	119.428	98.5676	112.126	99.4162	172.948	161.837	163.83	164.783	6228.72	7625.88	2738.65	2863.36	29804.5	30410.1	28274.8	27324.5	119.428	98.5676	112.126	99.4162	172.948	161.837	163.83	164.783	x
Q5HM05	Q8CRG6	49	17	337.682	0.00155022	0.000725887	1.53725	0.994181	sessile atcc	planctonic atcc	30S ribosomal protein S3 OS=Staphylococcus epidermidis (strain ATCC 35984 / RP62A) OX=176279 GN=rpsC PE=3 SV=1	179.304	171.662	227.223	221.286	310.424	279.653	307.85	331.066	9351.54	13280.9	5549.87	6373.42	53496	52548.4	53130.5	54897.7	179.304	171.662	227.223	221.286	310.424	279.653	307.85	331.066	x
Q5HMB6	Q8CNJ4	19	9	164.266	0.0113047	0.00415392	1.53715	0.849348	sessile atcc	planctonic atcc	ATP synthase subunit delta OS=Staphylococcus epidermidis (strain ATCC 35984 / RP62A) OX=176279 GN=atpH PE=3 SV=1	48.8037	44.9265	74.8272	44.8713	76.2687	83.7174	80.8201	87.2662	2545.34	3475.83	1827.64	1292.37	13143.5	15731	13948.4	14470.5	48.8037	44.9265	74.8272	44.8713	76.2687	83.7174	80.8201	87.2662	x
Q5HRN4	Q8CQV8	16	7	110.132	0.0461113	0.0146659	1.51159	0.555927	sessile atcc	planctonic atcc	Pyridoxal 5'-phosphate synthase subunit PdxT OS=Staphylococcus epidermidis (strain ATCC 35984 / RP62A) OX=176279 GN=pdxT PE=3 SV=1	12.8401	10.4085	5.92587	7.19809	15.7989	13.3088	13.253	12.6195	669.669	805.275	144.738	207.317	2722.66	2500.8	2287.27	2092.58	12.8401	10.4085	5.92587	7.19809	15.7989	13.3088	13.253	12.6195	x
Q8CRN4	Q5HMB1	26	12	253.026	0.0107572	0.00398534	1.50411	0.857033	sessile atcc	planctonic atcc	Uracil phosphoribosyltransferase OS=Staphylococcus epidermidis (strain ATCC 12228) OX=176280 GN=upp PE=3 SV=1	143.102	115.043	93.5374	86.0745	164.157	152.649	174.369	167.261	7463.42	8900.51	2284.63	2479.1	28289.4	28683.6	30093.6	27735.3	143.102	115.043	93.5374	86.0745	164.157	152.649	174.369	167.261	x
Q8CS68		21	1	151.731	0.000105738	7.74962e-05	1.48283	1	sessile atcc	planctonic atcc	ATP-dependent 6-phosphofructokinase OS=Staphylococcus epidermidis (strain ATCC 12228) OX=176280 GN=pfkA PE=3 SV=2	7.22786	7.98522	6.70945	7.99085	10.7378	11.0505	11.3916	11.1765	376.966	617.793	163.877	230.15	1850.47	2076.45	1966.03	1853.3	7.22786	7.98522	6.70945	7.99085	10.7378	11.0505	11.3916	11.1765	x
Q5HNK6		24	2	165.026	0.000107173	7.81229e-05	1.48283	1	sessile atcc	planctonic atcc	ATP-dependent 6-phosphofructokinase OS=Staphylococcus epidermidis (strain ATCC 35984 / RP62A) OX=176279 GN=pfkA PE=3 SV=1	34.3368	37.9347	31.874	37.9615	51.0111	52.4968	54.1172	53.0953	1790.82	2934.89	778.516	1093.36	8790.85	9864.44	9339.85	8804.29	34.3368	37.9347	31.874	37.9615	51.0111	52.4968	54.1172	53.0953	x
Q8CPY7	Q5HQV8	23	11	160.882	0.0420807	0.0136086	1.47155	0.577797	sessile atcc	planctonic atcc	Epimerase family protein SE_0553 OS=Staphylococcus epidermidis (strain ATCC 12228) OX=176280 GN=SE_0553 PE=3 SV=1	26.3102	19.9601	14.1245	12.7711	25.8865	27.422	27.6568	26.7019	1372.2	1544.25	344.989	367.83	4461.08	5152.75	4773.16	4427.73	26.3102	19.9601	14.1245	12.7711	25.8865	27.422	27.6568	26.7019	x
Q8CMK8	Q5HMD1	19	6	115.749	0.000117361	8.32986e-05	1.46394	1	sessile atcc	planctonic atcc	Membrane protein insertase YidC 1 OS=Staphylococcus epidermidis (strain ATCC 12228) OX=176280 GN=yidC1 PE=3 SV=1	29.3896	30.7466	26.8253	27.6675	42.9381	40.7366	45.0061	39.1289	1532.8	2378.77	655.202	796.873	7399.62	7654.64	7767.4	6488.39	29.3896	30.7466	26.8253	27.6675	42.9381	40.7366	45.0061	39.1289	x
Q5HMH1	Q8CRQ8	10	3	58.9215	0.000377109	0.000210145	1.46146	0.999936	sessile atcc	planctonic atcc	Redox-sensing transcriptional repressor Rex OS=Staphylococcus epidermidis (strain ATCC 35984 / RP62A) OX=176279 GN=rex PE=3 SV=1	6.39168	6.5593	6.13488	5.27738	8.75711	8.4576	9.41831	8.97275	333.355	507.473	149.843	151.998	1509.13	1589.23	1625.47	1487.87	6.39168	6.5593	6.13488	5.27738	8.75711	8.4576	9.41831	8.97275	x
Q5HM00	Q8CRG1	16	5	111.213	0.00137681	0.000654932	1.43597	0.995647	sessile atcc	planctonic atcc	50S ribosomal protein L4 OS=Staphylococcus epidermidis (strain ATCC 35984 / RP62A) OX=176279 GN=rplD PE=3 SV=1	93.4929	82.2965	100.914	110.952	140.733	131.974	141.65	142.304	4876.09	6367.03	2464.79	3195.62	24252.9	24798.6	24446.8	23597	93.4929	82.2965	100.914	110.952	140.733	131.974	141.65	142.304	x
Q8CPY9	Q5HQW9	75	23	420.328	0.00299975	0.00129243	1.43441	0.976698	sessile atcc	planctonic atcc	UvrABC system protein A OS=Staphylococcus epidermidis (strain ATCC 12228) OX=176280 GN=uvrA PE=3 SV=1	17.0117	15.3233	18.7364	21.5101	28.0772	25.5004	25.1647	25.3694	887.24	1185.52	457.634	619.528	4838.6	4791.67	4343.06	4206.77	17.0117	15.3233	18.7364	21.5101	28.0772	25.5004	25.1647	25.3694	x
Q5HLG0	Q8CN53	2	1	15.4748	0.0442968	0.0141556	1.42784	0.565539	sessile atcc	planctonic atcc	Antiholin-like protein LrgB OS=Staphylococcus epidermidis (strain ATCC 35984 / RP62A) OX=176279 GN=lrgB PE=3 SV=1	56.9884	68.4821	38.8358	37.7134	67.1677	67.0893	75.0711	79.1233	2972.21	5298.26	948.557	1086.21	11575.2	12606.5	12956.2	13120.3	56.9884	68.4821	38.8358	37.7134	67.1677	67.0893	75.0711	79.1233	x
P66618	Q5HRK6	23	6	169.495	0.00203558	0.000918088	1.42054	0.989211	sessile atcc	planctonic atcc	30S ribosomal protein S7 OS=Staphylococcus epidermidis (strain ATCC 12228) OX=176280 GN=rpsG PE=3 SV=1	164.158	129.647	122.169	124.802	193.111	190.018	187.982	197.083	8561.58	10030.4	2983.96	3594.52	33279.2	35705.4	32443.1	32680.4	164.158	129.647	122.169	124.802	193.111	190.018	187.982	197.083	x
Q5HRL4	Q8CTT4	46	17	332.427	0.000353324	0.000201308	1.42011	0.999951	sessile atcc	planctonic atcc	50S ribosomal protein L1 OS=Staphylococcus epidermidis (strain ATCC 35984 / RP62A) OX=176279 GN=rplA PE=3 SV=1	193.946	193.547	218.645	230.68	280.011	300.818	298.226	309.317	10115.2	14974.2	5340.37	6643.97	48254.9	56525.4	51469.6	51291.2	193.946	193.547	218.645	230.68	280.011	300.818	298.226	309.317	x
Q5HMB7	Q8CNJ5	47	18	358.34	0.0092055	0.00347733	1.40662	0.87962	sessile atcc	planctonic atcc	ATP synthase subunit alpha OS=Staphylococcus epidermidis (strain ATCC 35984 / RP62A) OX=176279 GN=atpA PE=3 SV=1	180.872	164.752	229.299	235.567	310.834	273.452	275.61	280.157	9433.33	12746.3	5600.59	6784.73	53566.6	51383.1	47566.3	46455.9	180.872	164.752	229.299	235.567	310.834	273.452	275.61	280.157	x
Q5HM07	P66175	10	5	85.7751	0.00220174	0.000976697	1.39525	0.987267	sessile atcc	planctonic atcc	50S ribosomal protein L29 OS=Staphylococcus epidermidis (strain ATCC 35984 / RP62A) OX=176279 GN=rpmC PE=3 SV=1	80.0044	81.888	99.0013	95.7495	118.07	115.629	127.944	135.965	4172.6	6335.43	2418.09	2757.75	20347.2	21727.3	22081.3	22545.9	80.0044	81.888	99.0013	95.7495	118.07	115.629	127.944	135.965	x
Q5HPC7	Q8CSL9	26	13	186.609	0.0152514	0.00546963	1.35561	0.79817	sessile atcc	planctonic atcc	Dihydrolipoyllysine-residue succinyltransferase component of 2-oxoglutarate dehydrogenase complex OS=Staphylococcus epidermidis (strain ATCC 35984 / RP62A) OX=176279 GN=odhB PE=3 SV=1	55.8492	42.2019	55.6858	57.5801	63.779	81.002	75.326	66.357	2912.8	3265.04	1360.12	1658.41	10991.2	15220.7	13000.2	11003.4	55.8492	42.2019	55.6858	57.5801	63.779	81.002	75.326	66.357	x
Q5HM23	Q8CRI3	25	11	180.274	0.00362479	0.00153235	1.35307	0.96746	sessile atcc	planctonic atcc	30S ribosomal protein S13 OS=Staphylococcus epidermidis (strain ATCC 35984 / RP62A) OX=176279 GN=rpsM PE=3 SV=1	136.451	163.066	183.221	152.678	208.266	209.94	210.17	231.386	7116.55	12615.9	4475.14	4397.39	35890.9	39448.9	36272.4	38368.6	136.451	163.066	183.221	152.678	208.266	209.94	210.17	231.386	x
Q8VQ15		22	1	170.132	0.0301733	0.00992444	1.34592	0.65571	sessile atcc	planctonic atcc	Superoxide dismutase [Mn/Fe] OS=Staphylococcus epidermidis OX=1282 GN=sodA PE=1 SV=1	3.62042	3.42728	4.6349	4.10431	5.99313	5.60136	5.4816	4.17184	188.822	265.158	113.206	118.211	1032.81	1052.53	946.044	691.778	3.62042	3.42728	4.6349	4.10431	5.99313	5.60136	5.4816	4.17184	x
Q5HM26	Q8CRI5	13	6	103.89	0.00555122	0.00222139	1.34017	0.936882	sessile atcc	planctonic atcc	50S ribosomal protein L17 OS=Staphylococcus epidermidis (strain ATCC 35984 / RP62A) OX=176279 GN=rplQ PE=3 SV=1	101.002	127.682	135.78	135.635	163.049	170.14	170.344	166.686	5267.72	9878.34	3316.39	3906.52	28098.5	31970.2	29398.9	27639.9	101.002	127.682	135.78	135.635	163.049	170.14	170.344	166.686	x
Q5HLV8		23	4	177.831	0.0024948	0.00109232	1.33889	0.983596	sessile atcc	planctonic atcc	Urease accessory protein UreG OS=Staphylococcus epidermidis (strain ATCC 35984 / RP62A) OX=176279 GN=ureG PE=3 SV=1	24.9413	24.2104	28.7309	25.4172	38.3618	31.0108	33.5829	35.3519	1300.8	1873.09	701.747	732.059	6610.98	5827.11	5795.93	5862.08	24.9413	24.2104	28.7309	25.4172	38.3618	31.0108	33.5829	35.3519	x
Q8CNJ7	Q5HMB9	51	25	467.288	0.0262442	0.00876029	1.32603	0.687159	sessile atcc	planctonic atcc	ATP synthase subunit beta OS=Staphylococcus epidermidis (strain ATCC 12228) OX=176280 GN=atpD PE=3 SV=1	176.115	184.748	241.961	257.475	284.527	271.465	273.002	311.785	9185.22	14293.4	5909.84	7415.73	49033.2	51009.8	47116.2	51700.4	176.115	184.748	241.961	257.475	284.527	271.465	273.002	311.785	x
Q8GQQ1	Q5HNA3	14	6	101.266	0.000210484	0.000131031	1.30567	0.999996	sessile atcc	planctonic atcc	Signal transduction protein TRAP OS=Staphylococcus epidermidis OX=1282 GN=traP PE=1 SV=1	51.2231	50.5601	56.1238	48.1734	68.252	67.7046	68.0006	65.1156	2671.52	3911.69	1370.81	1387.48	11762	12722.1	11735.9	10797.5	51.2231	50.5601	56.1238	48.1734	68.252	67.7046	68.0006	65.1156	x
Q5HNI5	Q8CS54	33	15	281.606	0.00751397	0.00291177	1.26505	0.905536	sessile atcc	planctonic atcc	30S ribosomal protein S4 OS=Staphylococcus epidermidis (strain ATCC 35984 / RP62A) OX=176279 GN=rpsD PE=3 SV=1	183.421	174.695	226.085	197.446	250.073	231.417	250.667	256.665	9566.23	13515.6	5522.09	5686.78	43095.6	43484.6	43261.5	42560.3	183.421	174.695	226.085	197.446	250.073	231.417	250.667	256.665	x
Q5HM14	Q8CRH5	27	8	234.365	0.0322842	0.0105929	1.25407	0.640159	sessile atcc	planctonic atcc	50S ribosomal protein L6 OS=Staphylococcus epidermidis (strain ATCC 35984 / RP62A) OX=176279 GN=rplF PE=3 SV=1	133.32	158.525	198.279	168.891	220.108	198.831	203.444	204.068	6953.27	12264.6	4842.92	4864.35	37931.6	37361.5	35111.5	33838.6	133.32	158.525	198.279	168.891	220.108	198.831	203.444	204.068	x
Q5HPP1	Q8CSS0	46	22	395.899	0.00190987	0.000873067	1.2167	0.990607	sessile atcc	planctonic atcc	Glycerol kinase OS=Staphylococcus epidermidis (strain ATCC 35984 / RP62A) OX=176279 GN=glpK PE=3 SV=1	84.0792	83.1994	81.8029	86.9552	102.215	92.7505	109.321	104.57	4385.12	6436.89	1998.02	2504.46	17615	17428.3	18867.2	17339.9	84.0792	83.1994	81.8029	86.9552	102.215	92.7505	109.321	104.57	x
Q5HQ03		9	7	51.0211	0.00112633	0.000556376	1.21267	0.997422	sessile atcc	planctonic atcc	Cell division protein SepF OS=Staphylococcus epidermidis (strain ATCC 35984 / RP62A) OX=176279 GN=sepF PE=3 SV=1	34.9163	34.7526	38.3727	37.2278	44.8783	46.0606	43.7626	41.4624	1821.05	2688.71	937.246	1072.23	7733.98	8655.05	7552.8	6875.33	34.9163	34.7526	38.3727	37.2278	44.8783	46.0606	43.7626	41.4624	x

## Sheet: PC005_FC>20%
Accession		Peptide count	Unique peptides	Confidence score	Anova (p)	q Value	Max fold change	Power	Highest mean condition	Lowest mean condition	Description	VG_PC1_050419	VG_PC1_050419_2	VG_PC1_050419_3	VG_PC1_050419_4	VG_SC1_050419	VG_SC1_050419_2	VG_SC1_050419_3	VG_SC1_050419_4	VG_PC1_050419	VG_PC1_050419_2	VG_PC1_050419_3	VG_PC1_050419_4	VG_SC1_050419	VG_SC1_050419_2	VG_SC1_050419_3	VG_SC1_050419_4	VG_PC1_050419	VG_PC1_050419_2	VG_PC1_050419_3	VG_PC1_050419_4	VG_SC1_050419	VG_SC1_050419_2	VG_SC1_050419_3	VG_SC1_050419_4
Q8CRJ2	Q5HM35	14	6	104.352	2.15256e-07	3.7868e-07	5.38512	1	planctonic clinic	sessile clinic	Galactose-6-phosphate isomerase subunit LacA OS=Staphylococcus epidermidis (strain ATCC 12228) OX=176280 GN=lacA PE=3 SV=1	18.8691	18.008	19.3282	20.7951	4.20868	3.40579	3.48094	3.20332	5394.1	5659.06	4642.98	4821.61	1167.22	948.301	931.893	779.227	18.8691	18.008	19.3282	20.7951	4.20868	3.40579	3.48094	3.20332
Q8CNF7	Q5HM40	20	14	161.194	2.8795e-10	6.41647e-09	4.30248	1	planctonic clinic	sessile clinic	PTS system lactose-specific EIICB component OS=Staphylococcus epidermidis (strain ATCC 12228) OX=176280 GN=lacE PE=3 SV=1	96.6758	93.7155	91.7703	95.6862	21.4501	22.0667	21.4805	22.8237	27636.7	29450.4	22044.8	22186.1	5948.87	6144.21	5750.61	5551.99	96.6758	93.7155	91.7703	95.6862	21.4501	22.0667	21.4805	22.8237
Q5HNH4	Q8CNV9	42	9	229.081	9.06926e-09	6.22423e-08	5.81723	1	planctonic clinic	sessile clinic	Formate--tetrahydrofolate ligase OS=Staphylococcus epidermidis (strain ATCC 35984 / RP62A) OX=176279 GN=fhs PE=3 SV=1	91.7106	90.9095	99.3442	104.051	15.5104	16.8698	16.7159	17.2611	26217.3	28568.6	23864.2	24125.5	4301.59	4697.2	4475.08	4198.85	91.7106	90.9095	99.3442	104.051	15.5104	16.8698	16.7159	17.2611
Q5HLE0	Q8CR71	46	12	251.956	1.81368e-08	9.32648e-08	2.79993	1	planctonic clinic	sessile clinic	Polyphosphate kinase OS=Staphylococcus epidermidis (strain ATCC 35984 / RP62A) OX=176279 GN=ppk PE=3 SV=1	11.4141	11.0304	10.232	11.0679	3.80106	3.88595	4.02643	3.90997	3262.97	3466.35	2457.9	2566.23	1054.17	1082	1077.93	951.124	11.4141	11.0304	10.232	11.0679	3.80106	3.88595	4.02643	3.90997
Q8CP51	Q5HP48	15	8	103.662	2.3917e-08	1.0659e-07	6.03057	1	planctonic clinic	sessile clinic	Pyrroline-5-carboxylate reductase OS=Staphylococcus epidermidis (strain ATCC 12228) OX=176280 GN=proC PE=3 SV=1	56.3146	62.6803	56.3417	56.8545	8.56872	9.96311	9.64884	10.3217	16098.7	19697.5	13534.2	13182.4	2376.41	2774.11	2583.12	2510.8	56.3146	62.6803	56.3417	56.8545	8.56872	9.96311	9.64884	10.3217
Q5HKA4	Q8CU18	15	3	75.7165	2.72844e-08	1.13998e-07	3.61961	1	planctonic clinic	sessile clinic	Uncharacterized lipoprotein SERP2445 OS=Staphylococcus epidermidis (strain ATCC 35984 / RP62A) OX=176279 GN=SERP2445 PE=3 SV=1	46.6839	43.5563	47.8882	50.0054	13.0841	12.3333	13.5772	12.9818	13345.5	13687.7	11503.6	11594.4	3628.67	3434.05	3634.78	3157.91	46.6839	43.5563	47.8882	50.0054	13.0841	12.3333	13.5772	12.9818
Q5HP14	Q8CMM1	42	18	256.495	4.33654e-08	1.65596e-07	3.91264	1	planctonic clinic	sessile clinic	Probable glycine dehydrogenase (decarboxylating) subunit 2 OS=Staphylococcus epidermidis (strain ATCC 35984 / RP62A) OX=176279 GN=gcvPB PE=3 SV=1	35.219	40.5704	40.1237	40.7033	9.62529	9.73355	10.4807	10.1888	10068.1	12749.4	9638.41	9437.59	2669.43	2710.19	2805.83	2478.49	35.219	40.5704	40.1237	40.7033	9.62529	9.73355	10.4807	10.1888
Q8CNF8	Q5HM41	39	21	279.735	4.45883e-08	1.65596e-07	8.7863	1	planctonic clinic	sessile clinic	6-phospho-beta-galactosidase OS=Staphylococcus epidermidis (strain ATCC 12228) OX=176280 GN=lacG PE=3 SV=1	50.1293	50.8917	65.5445	58.0448	6.61933	6.29802	6.31686	6.3295	14330.5	15992.9	15744.9	13458.4	1835.77	1753.61	1691.11	1539.69	50.1293	50.8917	65.5445	58.0448	6.61933	6.29802	6.31686	6.3295
Q5HKN0	Q8CTV7	18	13	136.987	5.21527e-08	1.7432e-07	2.0022	1	planctonic clinic	sessile clinic	UPF0312 protein SERP2314 OS=Staphylococcus epidermidis (strain ATCC 35984 / RP62A) OX=176279 GN=SERP2314 PE=3 SV=1	37.0251	36.2823	35.3789	38.5887	18.1591	18.6775	17.9756	18.7445	10584.4	11401.8	8498.61	8947.29	5036.15	5200.51	4812.3	4559.71	37.0251	36.2823	35.3789	38.5887	18.1591	18.6775	17.9756	18.7445
Q8CQK4	Q5HK03	53	12	303.264	7.32495e-08	2.0623e-07	8.90446	1	planctonic clinic	sessile clinic	DNA gyrase subunit B OS=Staphylococcus epidermidis (strain ATCC 12228) OX=176280 GN=gyrB PE=3 SV=1	146.457	136.78	171.403	179.76	18.7997	17.121	16.8227	18.5018	41867.6	42983.6	41173.9	41679.7	5213.82	4767.12	4503.65	4500.68	146.457	136.78	171.403	179.76	18.7997	17.121	16.8227	18.5018
Q5HMB0	Q8CRN3	45	25	357.137	8.08548e-08	2.0623e-07	2.41085	1	planctonic clinic	sessile clinic	Serine hydroxymethyltransferase OS=Staphylococcus epidermidis (strain ATCC 35984 / RP62A) OX=176279 GN=glyA PE=3 SV=1	154.844	155.661	167.51	171.68	66.7355	65.3584	68.9464	68.4475	44265.4	48916.9	40238.7	39806.2	18508.1	18198.2	18457.9	16650.3	154.844	155.661	167.51	171.68	66.7355	65.3584	68.9464	68.4475
Q5HNW1	Q8CSC6	13	3	78.4693	1.00612e-07	2.40173e-07	4.03797	1	planctonic clinic	sessile clinic	30S ribosomal protein S20 OS=Staphylococcus epidermidis (strain ATCC 35984 / RP62A) OX=176279 GN=rpsT PE=3 SV=1	32.5182	30.5203	34.1403	36.3215	8.99591	8.18987	7.91488	7.96056	9295.98	9591.1	8201.07	8421.61	2494.88	2280.37	2118.92	1936.45	32.5182	30.5203	34.1403	36.3215	8.99591	8.18987	7.91488	7.96056
Q5HRF8		27	4	210.774	1.34657e-07	2.65465e-07	2.61636	1	planctonic clinic	sessile clinic	Putative heme-dependent peroxidase SERP0235 OS=Staphylococcus epidermidis (strain ATCC 35984 / RP62A) OX=176279 GN=SERP0235 PE=3 SV=1	50.4143	51.8568	52.6447	58.5335	20.1422	20.5928	19.9699	20.8776	14412	16296.2	12646.2	13571.7	5586.15	5733.8	5346.19	5078.6	50.4143	51.8568	52.6447	58.5335	20.1422	20.5928	19.9699	20.8776
Q8CTQ2		22	1	190.213	1.35016e-07	2.65465e-07	2.61636	1	planctonic clinic	sessile clinic	Putative heme-dependent peroxidase SE_0358 OS=Staphylococcus epidermidis (strain ATCC 12228) OX=176280 GN=SE_0358 PE=3 SV=1	31.0862	31.9757	32.4615	36.0926	12.42	12.6978	12.3137	12.8734	8886.62	10048.5	7797.81	8368.54	3444.5	3535.55	3296.54	3131.54	31.0862	31.9757	32.4615	36.0926	12.42	12.6978	12.3137	12.8734
Q5HPC0	Q8CMM3	44	19	274.229	1.84137e-07	3.41932e-07	4.58451	1	planctonic clinic	sessile clinic	UDP-N-acetylglucosamine--N-acetylmuramyl-(pentapeptide) pyrophosphoryl-undecaprenol N-acetylglucosamine transferase OS=Staphylococcus epidermidis (strain ATCC 35984 / RP62A) OX=176279 GN=murG PE=3 SV=1	27.7585	25.7859	31.981	29.7294	6.55865	5.88413	5.96479	6.73248	7935.32	8103.31	7682.38	6893.14	1818.94	1638.37	1596.85	1637.71	27.7585	25.7859	31.981	29.7294	6.55865	5.88413	5.96479	6.73248
Q5HRD1		55	2	345.397	2.29788e-07	3.93879e-07	2.93795	1	planctonic clinic	sessile clinic	Arginine--tRNA ligase OS=Staphylococcus epidermidis (strain ATCC 35984 / RP62A) OX=176279 GN=argS PE=3 SV=1	76.9624	70.7577	79.8241	83.2054	25.1196	25.6296	27.308	27.7137	22001.3	22235.8	19175.1	19292.2	6966.55	7136.26	7310.7	6741.51	76.9624	70.7577	79.8241	83.2054	25.1196	25.6296	27.308	27.7137
Q8CQD9		81	29	500.163	2.4001e-07	4.01116e-07	2.46117	1	planctonic clinic	sessile clinic	Accumulation-associated protein OS=Staphylococcus epidermidis (strain ATCC 12228) OX=176280 GN=SE_0175 PE=3 SV=1	266.439	266.823	289.817	283.284	104.613	113.609	111.374	119.931	76167.1	83850.1	69619.1	65683	29012.9	31633	29816.3	29173.9	266.439	266.823	289.817	283.284	104.613	113.609	111.374	119.931
Q5HNF1	Q8CNU8	58	18	345.264	2.65463e-07	4.32833e-07	2.48647	1	planctonic clinic	sessile clinic	Leucine--tRNA ligase OS=Staphylococcus epidermidis (strain ATCC 35984 / RP62A) OX=176279 GN=leuS PE=3 SV=1	53.3828	49.1461	57.4743	55.5213	21.7122	21.3333	21.1513	22.4821	15260.5	15444.3	13806.3	12873.3	6021.55	5940	5662.49	5468.9	53.3828	49.1461	57.4743	55.5213	21.7122	21.3333	21.1513	22.4821
Q5HK19	Q8CU87	57	15	315.282	2.97056e-07	4.6819e-07	1.99041	1	planctonic clinic	sessile clinic	Sensor protein kinase WalK OS=Staphylococcus epidermidis (strain ATCC 35984 / RP62A) OX=176279 GN=walK PE=1 SV=1	29.6823	30.645	32.6885	32.7627	16.1203	15.4196	15.4387	16.2136	8485.3	9630.31	7852.33	7596.46	4470.73	4293.4	4133.13	3944.06	29.6823	30.645	32.6885	32.7627	16.1203	15.4196	15.4387	16.2136
Q5HPP5	Q8CPF0	63	18	327.162	3.75424e-07	5.3398e-07	4.42097	1	planctonic clinic	sessile clinic	DNA mismatch repair protein MutS OS=Staphylococcus epidermidis (strain ATCC 35984 / RP62A) OX=176279 GN=mutS PE=3 SV=1	123.1	114.176	132.685	141.939	30.6032	26.3379	27.5124	31.3356	35190.6	35880.1	31873.2	32910.4	8487.34	7333.46	7365.42	7622.57	123.1	114.176	132.685	141.939	30.6032	26.3379	27.5124	31.3356
Q5HN50	Q8CNP9	25	15	201.183	3.94986e-07	5.38873e-07	2.82966	1	planctonic clinic	sessile clinic	Response regulator protein VraR OS=Staphylococcus epidermidis (strain ATCC 35984 / RP62A) OX=176279 GN=vraR PE=3 SV=1	55.3153	54.5132	61.5971	61.7142	22.0612	19.3971	21.059	19.8741	15813	17130.9	14796.7	14309.2	6118.35	5400.89	5637.78	4834.5	55.3153	54.5132	61.5971	61.7142	22.0612	19.3971	21.059	19.8741
Q5HNG0	Q8CS41	26	14	183.239	4.41049e-07	5.89682e-07	2.93608	1	planctonic clinic	sessile clinic	D-alanine aminotransferase OS=Staphylococcus epidermidis (strain ATCC 35984 / RP62A) OX=176279 GN=dat PE=3 SV=1	25.2061	22.48	22.0286	23.7944	8.4508	7.53777	7.40624	8.45353	7205.68	7064.41	5291.66	5517.04	2343.7	2098.8	1982.75	2056.37	25.2061	22.48	22.0286	23.7944	8.4508	7.53777	7.40624	8.45353
Q5HQX0		51	2	273.339	5.9309e-07	6.82901e-07	2.68339	1	planctonic clinic	sessile clinic	UvrABC system protein B OS=Staphylococcus epidermidis (strain ATCC 35984 / RP62A) OX=176279 GN=uvrB PE=3 SV=1	37.009	35.0198	41.1587	42.282	14.6337	14.2626	14.3554	14.6859	10579.8	11005.1	9887.02	9803.62	4058.45	3971.25	3843.12	3572.43	37.009	35.0198	41.1587	42.282	14.6337	14.2626	14.3554	14.6859
Q5HR81	Q8CQ37	11	2	64.0623	5.98462e-07	6.82901e-07	2.49858	1	planctonic clinic	sessile clinic	Response regulator protein GraR OS=Staphylococcus epidermidis (strain ATCC 35984 / RP62A) OX=176279 GN=graR PE=3 SV=1	3.59436	3.21103	3.67962	3.83846	1.45794	1.39209	1.46378	1.41885	1027.52	1009.08	883.906	889.996	404.337	387.61	391.873	345.143	3.59436	3.21103	3.67962	3.83846	1.45794	1.39209	1.46378	1.41885
Q8CNP5		18	1	167.864	6.0177e-07	6.82901e-07	2.03926	1	planctonic clinic	sessile clinic	Bacterial non-heme ferritin OS=Staphylococcus epidermidis (strain ATCC 12228) OX=176280 GN=ftnA PE=3 SV=1	36.6397	35.1244	38.4593	37.8673	17.8675	17.1008	19.3504	18.3012	10474.2	11038	9238.57	8780.02	4955.28	4761.51	5180.34	4451.89	36.6397	35.1244	38.4593	37.8673	17.8675	17.1008	19.3504	18.3012
Q5HN41		14	1	131.157	6.02711e-07	6.82901e-07	2.03926	1	planctonic clinic	sessile clinic	Bacterial non-heme ferritin OS=Staphylococcus epidermidis (strain ATCC 35984 / RP62A) OX=176279 GN=ftnA PE=3 SV=1	350.534	336.037	367.942	362.279	170.939	163.604	185.126	175.089	100207	105601	88386	83999	47407.5	45553.7	49560.6	42591.4	350.534	336.037	367.942	362.279	170.939	163.604	185.126	175.089
Q8CTP4		2	1	9.7742	6.21293e-07	6.8432e-07	3.30954	1	planctonic clinic	sessile clinic	Pyridinium-3_5-bisthiocarboxylic acid mononucleotide nickel insertion protein OS=Staphylococcus epidermidis (strain ATCC 12228) OX=176280 GN=larC PE=3 SV=1	46.8804	39.7834	47.3839	47.7088	13.727	14.5485	12.4696	14.1738	13401.7	12502	11382.4	11061.9	3806.97	4050.85	3338.28	3447.86	46.8804	39.7834	47.3839	47.7088	13.727	14.5485	12.4696	14.1738
Q5HRX9	Q8CMQ4	20	8	129.15	6.24437e-07	6.8432e-07	3.26771	1	planctonic clinic	sessile clinic	NADPH-dependent oxidoreductase OS=Staphylococcus epidermidis (strain ATCC 35984 / RP62A) OX=176279 GN=nfrA PE=3 SV=1	106.776	105.977	124.969	129.171	34.3617	35.7955	35.4552	37.2687	30524.2	33303.5	30019.8	29950	9529.69	9966.81	9491.82	9065.83	106.776	105.977	124.969	129.171	34.3617	35.7955	35.4552	37.2687
Q8CN38	Q5HLD2	32	13	179.858	7.30978e-07	7.18615e-07	2.50662	1	planctonic clinic	sessile clinic	Phosphoglucomutase OS=Staphylococcus epidermidis (strain ATCC 12228) OX=176280 GN=pgcA PE=3 SV=1	54.9193	51.869	54.8199	57.8338	21.0902	21.1076	20.9151	24.4322	15699.8	16300	13168.7	13409.5	5849.05	5877.17	5599.24	5943.27	54.9193	51.869	54.8199	57.8338	21.0902	21.1076	20.9151	24.4322
Q8CN04	Q5HL59	61	30	446.529	9.13279e-07	8.36337e-07	4.22541	1	planctonic clinic	sessile clinic	1-pyrroline-5-carboxylate dehydrogenase OS=Staphylococcus epidermidis (strain ATCC 12228) OX=176280 GN=rocA PE=3 SV=1	275.118	255.948	321.781	329.314	73.4737	63.0672	70.0327	73.2012	78648.2	80432.6	77297.4	76355.7	20376.8	17560.3	18748.7	17806.6	275.118	255.948	321.781	329.314	73.4737	63.0672	70.0327	73.2012
Q5HL18	Q8CR12	39	16	289.072	1.39965e-06	1.23114e-06	2.65127	1	planctonic clinic	sessile clinic	Putative pyruvate_ phosphate dikinase regulatory protein 2 OS=Staphylococcus epidermidis (strain ATCC 35984 / RP62A) OX=176279 GN=SERP2169 PE=3 SV=1	98.103	93.92	114.781	111.118	37.417	40.5002	39.8136	39.9	28044.7	29514.7	27572.3	25764.1	10377	11276.8	10658.6	9705.9	98.103	93.92	114.781	111.118	37.417	40.5002	39.8136	39.9
Q5HR02	Q8CTG5	6	2	30.8346	1.60771e-06	1.31068e-06	2.88417	1	planctonic clinic	sessile clinic	NADPH-dependent 7-cyano-7-deazaguanine reductase OS=Staphylococcus epidermidis (strain ATCC 35984 / RP62A) OX=176279 GN=queF PE=3 SV=1	6.85039	6.02829	6.58498	7.09468	2.26602	2.07078	2.27283	2.59867	1958.32	1894.41	1581.82	1644.99	628.446	576.584	608.465	632.142	6.85039	6.02829	6.58498	7.09468	2.26602	2.07078	2.27283	2.59867
Q5HQH4		41	3	229.466	1.78578e-06	1.39798e-06	2.47151	1	planctonic clinic	sessile clinic	Tryptophan--tRNA ligase OS=Staphylococcus epidermidis (strain ATCC 35984 / RP62A) OX=176279 GN=trpS PE=3 SV=1	59.1992	54.704	63.2574	68.6574	24.1315	24.752	25.2224	25.3548	16923.3	17190.9	15195.5	15919.1	6692.5	6891.9	6752.37	6167.71	59.1992	54.704	63.2574	68.6574	24.1315	24.752	25.2224	25.3548
Q8CT69		40	1	224.815	1.8138e-06	1.39798e-06	2.47151	1	planctonic clinic	sessile clinic	Tryptophan--tRNA ligase OS=Staphylococcus epidermidis (strain ATCC 12228) OX=176280 GN=trpS PE=3 SV=1	15.8425	14.6395	16.9285	18.3736	6.45789	6.62396	6.74984	6.78527	4528.89	4600.51	4066.51	4260.15	1791	1844.36	1807.02	1650.56	15.8425	14.6395	16.9285	18.3736	6.45789	6.62396	6.74984	6.78527
Q5HM44	Q8CRJ7	25	10	170.188	1.9933e-06	1.49721e-06	2.18436	1	planctonic clinic	sessile clinic	Zinc-type alcohol dehydrogenase-like protein SERP1785 OS=Staphylococcus epidermidis (strain ATCC 35984 / RP62A) OX=176279 GN=SERP1785 PE=3 SV=1	42.1995	42.3775	48.6621	46.7264	20.1219	19.3611	21.5248	21.3802	12063.6	13317.3	11689.5	10834.1	5580.52	5390.87	5762.46	5200.86	42.1995	42.3775	48.6621	46.7264	20.1219	19.3611	21.5248	21.3802
Q8CNM5	Q5HMY2	30	11	199.329	2.06017e-06	1.53025e-06	2.24781	1	planctonic clinic	sessile clinic	Accessory gene regulator protein A OS=Staphylococcus epidermidis (strain ATCC 12228) OX=176280 GN=agrA PE=3 SV=1	34.2967	30.2924	35.9693	35.5292	14.4966	16.0591	15.3036	14.6829	9804.41	9519.47	8640.45	8237.9	4020.41	4471.46	4096.97	3571.7	34.2967	30.2924	35.9693	35.5292	14.4966	16.0591	15.3036	14.6829
Q5HMZ1	P0C0N7	49	2	374.967	2.65288e-06	1.88688e-06	1.4724	1	planctonic clinic	sessile clinic	60 kDa chaperonin OS=Staphylococcus epidermidis (strain ATCC 35984 / RP62A) OX=176279 GN=groL PE=3 SV=1	95.6921	95.0671	98.6178	101.484	63.2276	66.4053	68.4076	67.4188	27355.5	29875.1	23689.7	23530.4	17535.2	18489.7	18313.6	16400	95.6921	95.0671	98.6178	101.484	63.2276	66.4053	68.4076	67.4188
Q5HQI5	Q8CPT5	97	32	623.005	2.65697e-06	1.88688e-06	2.70213	1	planctonic clinic	sessile clinic	Chaperone protein ClpB OS=Staphylococcus epidermidis (strain ATCC 35984 / RP62A) OX=176279 GN=clpB PE=3 SV=1	130.104	120.145	146.986	147.048	50.551	47.2193	49.036	54.6213	37193	37755.9	35308.7	34094.9	14019.6	13147.6	13127.6	13287	130.104	120.145	146.986	147.048	50.551	47.2193	49.036	54.6213
Q5HQW4	Q8CPY8	26	12	190.02	2.70867e-06	1.88688e-06	2.01013	1	planctonic clinic	sessile clinic	Thioredoxin reductase OS=Staphylococcus epidermidis (strain ATCC 35984 / RP62A) OX=176279 GN=trxB PE=3 SV=1	40.4098	38.5264	39.0046	38.3282	18.0016	20.125	18.3242	21.2899	11552	12107	9369.57	8886.89	4992.49	5603.57	4905.64	5178.88	40.4098	38.5264	39.0046	38.3282	18.0016	20.125	18.3242	21.2899
Q5HNN3	Q8CNY8	28	12	164.547	2.83713e-06	1.89705e-06	2.38105	1	planctonic clinic	sessile clinic	Porphobilinogen deaminase OS=Staphylococcus epidermidis (strain ATCC 35984 / RP62A) OX=176279 GN=hemC PE=3 SV=1	93.1503	101.395	100.451	115.562	42.6139	42.1364	41.3089	46.3686	26628.9	31863.7	24130.1	26794.5	11818.3	11732.4	11058.9	11279.4	93.1503	101.395	100.451	115.562	42.6139	42.1364	41.3089	46.3686
Q8CNW8	Q5HNJ6	34	16	278.035	2.83778e-06	1.89705e-06	1.62987	1	planctonic clinic	sessile clinic	Alanine dehydrogenase OS=Staphylococcus epidermidis (strain ATCC 12228) OX=176280 GN=ald PE=3 SV=1	222.065	209.629	209.425	225.879	131.691	129.275	129.398	141.578	63481.7	65876.7	50307.6	52373	36522.7	35995	34641.6	34439.7	222.065	209.629	209.425	225.879	131.691	129.275	129.398	141.578
Q5HM39	Q8CNF6	9	2	67.6542	2.94187e-06	1.94716e-06	9.41447	1	planctonic clinic	sessile clinic	PTS system lactose-specific EIIA component OS=Staphylococcus epidermidis (strain ATCC 35984 / RP62A) OX=176279 GN=lacF PE=3 SV=1	44.7385	41.2621	46.9403	51.1239	4.82117	6.00015	3.30248	5.42749	12789.4	12966.8	11275.9	11853.7	1337.08	1670.67	884.116	1320.27	44.7385	41.2621	46.9403	51.1239	4.82117	6.00015	3.30248	5.42749
Q5HN15	Q8CRT1	43	16	291.334	3.19793e-06	2.06651e-06	2.78312	1	planctonic clinic	sessile clinic	Uncharacterized protein SERP1457 OS=Staphylococcus epidermidis (strain ATCC 35984 / RP62A) OX=176279 GN=SERP1457 PE=3 SV=1	65.7893	58.3997	74.4726	75.1709	25.4975	24.7734	23.5183	24.6011	18807.2	18352.3	17889.6	17429.3	7071.36	6897.86	6296.17	5984.37	65.7893	58.3997	74.4726	75.1709	25.4975	24.7734	23.5183	24.6011
Q5HKP1	Q8CQ93	4	1	11.9015	3.21491e-06	2.06651e-06	4.22083	1	planctonic clinic	sessile clinic	1-(5-phosphoribosyl)-5-[(5-phosphoribosylamino)methylideneamino] imidazole-4-carboxamide isomerase OS=Staphylococcus epidermidis (strain ATCC 35984 / RP62A) OX=176279 GN=hisA PE=3 SV=1	24.9144	18.1719	21.5446	21.184	5.65339	4.91422	5.43363	4.33006	7122.29	5710.59	5175.39	4911.78	1567.88	1368.3	1454.65	1053.31	24.9144	18.1719	21.5446	21.184	5.65339	4.91422	5.43363	4.33006
Q5HM38	Q8CNF5	32	10	218.174	3.79275e-06	2.33105e-06	2.27607	1	planctonic clinic	sessile clinic	Tagatose 1_6-diphosphate aldolase OS=Staphylococcus epidermidis (strain ATCC 35984 / RP62A) OX=176279 GN=lacD PE=3 SV=1	107.612	87.6514	97.8994	108.218	45.4876	42.7136	43.8708	44.2759	30763.2	27544.7	23517.1	25091.7	12615.3	11893.1	11744.8	10770.4	107.612	87.6514	97.8994	108.218	45.4876	42.7136	43.8708	44.2759
Q8CT93		35	3	251.138	3.79624e-06	2.33105e-06	1.95731	1	planctonic clinic	sessile clinic	D-alanine--D-alanyl carrier protein ligase OS=Staphylococcus epidermidis (strain ATCC 12228) OX=176280 GN=dltA PE=3 SV=1	20.3456	21.0393	21.9495	23.452	11.129	10.2477	11.1888	11.774	5816.21	6611.66	5272.64	5437.65	3086.47	2853.35	2995.4	2864.09	20.3456	21.0393	21.9495	23.452	11.129	10.2477	11.1888	11.774
Q5HQN0		38	4	277.773	3.80082e-06	2.33105e-06	1.95731	1	planctonic clinic	sessile clinic	D-alanine--D-alanyl carrier protein ligase OS=Staphylococcus epidermidis (strain ATCC 35984 / RP62A) OX=176279 GN=dltA PE=3 SV=1	45.9295	47.4954	49.5501	52.9421	25.1234	23.1338	25.2584	26.5793	13129.9	14925.6	11902.8	12275.3	6967.6	6441.33	6762	6465.58	45.9295	47.4954	49.5501	52.9421	25.1234	23.1338	25.2584	26.5793
Q8CRJ3	Q5HM36	17	12	120.677	3.87947e-06	2.33642e-06	2.21484	1	planctonic clinic	sessile clinic	Galactose-6-phosphate isomerase subunit LacB OS=Staphylococcus epidermidis (strain ATCC 12228) OX=176280 GN=lacB PE=3 SV=1	58.4223	56.5862	59.0181	59.09	27.639	23.4033	25.0614	29.1481	16701.2	17782.4	14177.2	13700.8	7665.27	6516.37	6709.27	7090.45	58.4223	56.5862	59.0181	59.09	27.639	23.4033	25.0614	29.1481
Q8CUG0		7	1	34.2808	4.0407e-06	2.39045e-06	2.43547	1	planctonic clinic	sessile clinic	Plasmid recombination enzyme type 3 OS=Staphylococcus epidermidis (strain ATCC 12228) OX=176280 GN=SE_p102 PE=3 SV=1	17.5401	20.4194	19.3809	21.7838	8.19029	7.71605	7.72563	8.85625	5014.21	6416.86	4655.62	5050.86	2271.45	2148.44	2068.25	2154.34	17.5401	20.4194	19.3809	21.7838	8.19029	7.71605	7.72563	8.85625
Q5HPW5		26	1	168.024	4.33679e-06	2.54311e-06	1.71706	1	planctonic clinic	sessile clinic	Uncharacterized protein SERP0792 OS=Staphylococcus epidermidis (strain ATCC 35984 / RP62A) OX=176279 GN=SERP0792 PE=4 SV=1	50.0515	51.1716	55.5029	56.0196	32.3501	29.6331	30.3483	31.57	14308.3	16080.8	13332.7	12988.9	8971.8	8250.97	8124.63	7679.58	50.0515	51.1716	55.5029	56.0196	32.3501	29.6331	30.3483	31.57
Q5HK18	Q8CQK0	26	17	199.613	4.65398e-06	2.68205e-06	1.74269	1	planctonic clinic	sessile clinic	Transcriptional regulatory protein WalR OS=Staphylococcus epidermidis (strain ATCC 35984 / RP62A) OX=176279 GN=walR PE=3 SV=1	39.8952	39.5205	42.9467	44.3613	22.7761	24.4346	23.3206	25.1387	11404.9	12419.4	10316.5	10285.7	6316.62	6803.52	6243.24	6115.14	39.8952	39.5205	42.9467	44.3613	22.7761	24.4346	23.3206	25.1387
Q5HM69	Q8CRL1	70	30	556.822	4.89132e-06	2.74777e-06	2.02374	1	planctonic clinic	sessile clinic	Glutamine--fructose-6-phosphate aminotransferase [isomerizing] OS=Staphylococcus epidermidis (strain ATCC 35984 / RP62A) OX=176279 GN=glmS PE=3 SV=3	282.558	260.024	300.086	307.498	141.678	131.868	145.418	149.372	80775.1	81713.3	72085.8	71297.2	39292.2	36717	38930.3	36335.7	282.558	260.024	300.086	307.498	141.678	131.868	145.418	149.372
Q8CPT8	Q5HQJ3	34	17	254.668	5.02091e-06	2.77887e-06	2.23787	1	planctonic clinic	sessile clinic	Uncharacterized protein SE_0665 OS=Staphylococcus epidermidis (strain ATCC 12228) OX=176280 GN=SE_0665 PE=3 SV=1	128.779	114.729	134.508	133.391	54.6756	53.1226	57.5516	63.1735	36814	36053.8	32311.1	30928.4	15163.5	14791.3	15407.3	15367.3	128.779	114.729	134.508	133.391	54.6756	53.1226	57.5516	63.1735
Q8CSV4		29	3	192.283	5.04102e-06	2.77887e-06	3.66715	1	planctonic clinic	sessile clinic	Uncharacterized protein SE_0901 OS=Staphylococcus epidermidis (strain ATCC 12228) OX=176280 GN=SE_0901 PE=4 SV=1	36.7037	54.1507	44.4485	41.4051	11.5721	12.8585	11.878	11.8782	10492.5	17017	10677.3	9600.3	3209.35	3580.28	3179.89	2889.44	36.7037	54.1507	44.4485	41.4051	11.5721	12.8585	11.878	11.8782
Q8CPD0	Q5HPK8	63	34	512.24	5.17281e-06	2.8114e-06	3.02917	1	planctonic clinic	sessile clinic	Catalase OS=Staphylococcus epidermidis (strain ATCC 12228) OX=176280 GN=katA PE=3 SV=1	274.148	256.708	338.584	333.159	103.54	94.442	101.823	97.2013	78370.9	80671.5	81333.6	77247.1	28715.4	26296.2	27259.3	23644.8	274.148	256.708	338.584	333.159	103.54	94.442	101.823	97.2013
Q5HM59	Q8CNG6	48	12	286.361	6.16191e-06	3.2889e-06	1.9034	1	planctonic clinic	sessile clinic	Probable uridylyltransferase SERP1770 OS=Staphylococcus epidermidis (strain ATCC 35984 / RP62A) OX=176279 GN=SERP1770 PE=3 SV=1	66.488	69.9425	72.4111	79.3003	35.9417	38.2571	37.146	40.0381	19006.9	21979.7	17394.4	18386.8	9967.88	10652.2	9944.48	9739.51	66.488	69.9425	72.4111	79.3003	35.9417	38.2571	37.146	40.0381
Q8CMW1	Q5HKU2	55	30	468.243	6.19898e-06	3.2889e-06	2.26839	1	planctonic clinic	sessile clinic	Arginine deiminase 2 OS=Staphylococcus epidermidis (strain ATCC 12228) OX=176280 GN=arcA2 PE=3 SV=1	336.739	319.349	391.318	398.745	161.528	158.108	156.949	160.938	96263.7	100357	94001.4	92454.1	44797.5	44023.3	42017.4	39149.1	336.739	319.349	391.318	398.745	161.528	158.108	156.949	160.938
Q8CRN2		15	6	87.5926	6.77867e-06	3.53852e-06	1.77238	1	planctonic clinic	sessile clinic	UPF0340 protein SE_1711 OS=Staphylococcus epidermidis (strain ATCC 12228) OX=176280 GN=SE_1711 PE=3 SV=1	19.868	18.0789	21.6185	20.4884	11.0728	11.0482	11.5601	11.4863	5679.68	5681.34	5193.14	4750.48	3070.88	3076.23	3094.79	2794.12	19.868	18.0789	21.6185	20.4884	11.0728	11.0482	11.5601	11.4863
Q8CNF4		10	1	69.9561	6.82827e-06	3.53852e-06	1.62827	1	planctonic clinic	sessile clinic	NAD-dependent protein deacetylase OS=Staphylococcus epidermidis (strain ATCC 12228) OX=176280 GN=cobB PE=3 SV=1	11.4174	12.1925	11.1706	12.3122	6.90741	7.30547	7.68303	7.02598	3263.88	3831.53	2683.38	2854.74	1915.67	2034.12	2056.85	1709.11	11.4174	12.1925	11.1706	12.3122	6.90741	7.30547	7.68303	7.02598
Q5HMH1	Q8CRQ8	10	3	58.9215	7.02622e-06	3.58615e-06	1.6847	1	planctonic clinic	sessile clinic	Redox-sensing transcriptional repressor Rex OS=Staphylococcus epidermidis (strain ATCC 35984 / RP62A) OX=176279 GN=rex PE=3 SV=1	9.41807	8.59161	9.37546	9.19697	5.28441	5.40717	5.13449	5.8883	2692.35	2699.94	2252.15	2132.43	1465.55	1505.56	1374.57	1432.36	9.41807	8.59161	9.37546	9.19697	5.28441	5.40717	5.13449	5.8883
Q8CS58	Q5HNJ2	18	11	147.834	7.76057e-06	3.8621e-06	1.61993	1	planctonic clinic	sessile clinic	Thiol peroxidase OS=Staphylococcus epidermidis (strain ATCC 12228) OX=176280 GN=tpx PE=3 SV=1	93.5378	93.8089	100.849	103.663	57.6456	61.3745	59.1025	63.7768	26739.7	29479.8	24225.8	24035.7	15987.1	17089	15822.5	15514.1	93.5378	93.8089	100.849	103.663	57.6456	61.3745	59.1025	63.7768
Q5HRM5	Q8CTU3	64	27	466.396	7.79931e-06	3.8621e-06	1.43651	1	planctonic clinic	sessile clinic	Glutamate--tRNA ligase OS=Staphylococcus epidermidis (strain ATCC 35984 / RP62A) OX=176279 GN=gltX PE=3 SV=1	51.2866	50.6533	47.3041	52.6365	36.0469	34.3357	34.568	35.5847	14661.3	15918	11363.3	12204.5	9997.06	9560.36	9254.31	8656.18	51.2866	50.6533	47.3041	52.6365	36.0469	34.3357	34.568	35.5847
Q5HLX6	Q8CNE1	18	2	99.0013	8.73728e-06	4.14246e-06	1.72566	1	planctonic clinic	sessile clinic	Molybdopterin molybdenumtransferase OS=Staphylococcus epidermidis (strain ATCC 35984 / RP62A) OX=176279 GN=moeA PE=3 SV=1	19.2466	20.2879	20.559	21.037	12.3887	12.5183	10.9619	11.1453	5502.03	6375.53	4938.61	4877.7	3435.82	3485.56	2934.64	2711.15	19.2466	20.2879	20.559	21.037	12.3887	12.5183	10.9619	11.1453
Q5HRM4	Q8CTU2	21	5	115.649	9.54058e-06	4.42908e-06	1.67017	1	planctonic clinic	sessile clinic	Serine acetyltransferase OS=Staphylococcus epidermidis (strain ATCC 35984 / RP62A) OX=176279 GN=cysE PE=3 SV=1	31.605	28.6929	32.0523	33.0943	19.3693	19.392	17.7012	18.6466	9034.93	9016.85	7699.52	7673.34	5371.78	5399.46	4738.84	4535.9	31.605	28.6929	32.0523	33.0943	19.3693	19.392	17.7012	18.6466
Q5HQE9	Q8CT54	11	6	79.5033	1.14258e-05	5.13525e-06	1.76858	1	planctonic clinic	sessile clinic	Putative phosphoesterase SERP0604 OS=Staphylococcus epidermidis (strain ATCC 35984 / RP62A) OX=176279 GN=SERP0604 PE=3 SV=1	118.1	124.643	135.232	136.26	67.7638	74.4354	72.1214	76.4401	33761.3	39169.3	32485.1	31593.5	18793.3	20725.6	19307.8	18594.5	118.1	124.643	135.232	136.26	67.7638	74.4354	72.1214	76.4401
Q5HM47	Q8CNG0	28	11	207.557	1.14458e-05	5.13525e-06	1.83532	1	planctonic clinic	sessile clinic	Alkaline shock protein 23 OS=Staphylococcus epidermidis (strain ATCC 35984 / RP62A) OX=176279 GN=asp23 PE=3 SV=1	605.045	616.174	583.815	563.292	325.629	324.403	288.093	352.293	172964	193635	140242	130606	90308.3	90325.9	77126.2	85697.4	605.045	616.174	583.815	563.292	325.629	324.403	288.093	352.293
Q5HPY8		78	5	470.792	1.21251e-05	5.40374e-06	1.53305	1	planctonic clinic	sessile clinic	Carbamoyl-phosphate synthase large chain OS=Staphylococcus epidermidis (strain ATCC 35984 / RP62A) OX=176279 GN=carB PE=3 SV=1	13.0081	13.1216	14.1843	13.4314	8.28186	8.92009	8.52314	9.33266	3718.64	4123.51	3407.31	3114.25	2296.85	2483.69	2281.76	2270.22	13.0081	13.1216	14.1843	13.4314	8.28186	8.92009	8.52314	9.33266
Q8VQ15		22	1	170.132	1.31812e-05	5.72182e-06	2.62539	1	planctonic clinic	sessile clinic	Superoxide dismutase [Mn/Fe] OS=Staphylococcus epidermidis OX=1282 GN=sodA PE=1 SV=1	6.86174	5.40675	6.18126	6.66366	2.58517	2.53316	2.4072	2.04007	1961.57	1699.09	1484.85	1545.05	716.958	705.327	644.44	496.258	6.86174	5.40675	6.18126	6.66366	2.58517	2.53316	2.4072	2.04007
Q8CQK7		28	1	174.365	1.53717e-05	6.51773e-06	1.52976	1	planctonic clinic	sessile clinic	Chromosomal replication initiator protein DnaA OS=Staphylococcus epidermidis (strain ATCC 12228) OX=176280 GN=dnaA PE=3 SV=1	11.3559	10.7135	10.9737	11.2566	6.60308	7.56897	7.28371	7.50284	3246.32	3366.76	2636.07	2609.99	1831.27	2107.49	1949.95	1825.11	11.3559	10.7135	10.9737	11.2566	6.60308	7.56897	7.28371	7.50284
Q5HQK4	Q8CT82	33	14	260.478	1.54047e-05	6.51773e-06	2.1898	1	planctonic clinic	sessile clinic	Ornithine aminotransferase OS=Staphylococcus epidermidis (strain ATCC 35984 / RP62A) OX=176279 GN=rocD PE=3 SV=1	64.5715	62.5456	75.2144	79.9111	33.9474	31.4268	32.1728	31.3428	18459.1	19655.2	18067.8	18528.4	9414.8	8750.42	8613.08	7624.32	64.5715	62.5456	75.2144	79.9111	33.9474	31.4268	32.1728	31.3428
Q8CTE3	Q5HQW3	29	8	166.853	1.74455e-05	7.24368e-06	2.02943	1	planctonic clinic	sessile clinic	Nucleotide-binding protein SE_0548 OS=Staphylococcus epidermidis (strain ATCC 12228) OX=176280 GN=SE_0548 PE=3 SV=1	77.0451	69.7898	84.0856	81.8821	39.1802	34.3161	41.3604	39.2763	22024.9	21931.7	20198.8	18985.4	10866	9554.9	11072.7	9554.18	77.0451	69.7898	84.0856	81.8821	39.1802	34.3161	41.3604	39.2763
Q5HP74	Q8CSH9	17	5	113.688	1.77032e-05	7.30528e-06	2.16038	1	planctonic clinic	sessile clinic	Demethylmenaquinone methyltransferase OS=Staphylococcus epidermidis (strain ATCC 35984 / RP62A) OX=176279 GN=menG PE=3 SV=1	23.9282	21.6925	25.4966	26.0888	12.7389	10.2278	10.7169	11.3112	6840.36	6816.93	6124.71	6049.01	3532.93	2847.8	2869.06	2751.52	23.9282	21.6925	25.4966	26.0888	12.7389	10.2278	10.7169	11.3112
Q8CS97	Q5HNR8	66	17	332.286	1.94636e-05	7.98245e-06	2.07933	1	planctonic clinic	sessile clinic	GTP pyrophosphokinase OS=Staphylococcus epidermidis (strain ATCC 12228) OX=176280 GN=relA PE=3 SV=1	35.3373	29.7286	33.0116	37.3948	17.015	14.7019	16.3732	17.0618	10101.9	9342.3	7929.95	8670.46	4718.85	4093.57	4383.32	4150.37	35.3373	29.7286	33.0116	37.3948	17.015	14.7019	16.3732	17.0618
Q8CSY5	Q5HQ23	19	8	121.772	2.65806e-05	1.05277e-05	1.90213	1	planctonic clinic	sessile clinic	dITP/XTP pyrophosphatase OS=Staphylococcus epidermidis (strain ATCC 12228) OX=176280 GN=SE_0844 PE=3 SV=1	16.9289	13.895	17.6005	16.5827	8.96755	8.44593	8.17814	8.58444	4839.46	4366.56	4227.95	3844.92	2487.02	2351.67	2189.4	2088.21	16.9289	13.895	17.6005	16.5827	8.96755	8.44593	8.17814	8.58444
Q8CP95		19	1	106.047	2.91335e-05	1.12576e-05	1.83788	1	planctonic clinic	sessile clinic	4-hydroxy-tetrahydrodipicolinate reductase OS=Staphylococcus epidermidis (strain ATCC 12228) OX=176280 GN=dapB PE=3 SV=1	4.35086	4.54187	5.02201	3.9711	2.31262	2.38681	2.51638	2.51598	1243.78	1427.3	1206.37	920.751	641.37	664.578	673.667	612.027	4.35086	4.54187	5.02201	3.9711	2.31262	2.38681	2.51638	2.51598
Q8CPU3	Q5HQK0	30	13	216.564	2.94207e-05	1.13033e-05	1.69039	1	planctonic clinic	sessile clinic	Argininosuccinate synthase OS=Staphylococcus epidermidis (strain ATCC 12228) OX=176280 GN=argG PE=3 SV=1	29.0017	31.4852	28.6048	29.5605	16.4142	16.641	17.4161	19.7208	8290.72	9894.33	6871.37	6853.97	4552.23	4633.47	4662.53	4797.2	29.0017	31.4852	28.6048	29.5605	16.4142	16.641	17.4161	19.7208
Q8CTA4	Q5HQQ0	26	10	181.592	3.09401e-05	1.17519e-05	1.98949	1	planctonic clinic	sessile clinic	Probable cysteine desulfurase OS=Staphylococcus epidermidis (strain ATCC 12228) OX=176280 GN=csd PE=3 SV=1	48.6982	42.0471	48.0503	53.4737	26.2573	22.0435	24.6231	23.7185	13921.4	13213.4	11542.5	12398.5	7282.06	6137.74	6591.93	5769.66	48.6982	42.0471	48.0503	53.4737	26.2573	22.0435	24.6231	23.7185
Q8CTB6	Q5HQR8	18	7	142.052	3.39422e-05	1.23991e-05	1.54469	1	planctonic clinic	sessile clinic	Organic hydroperoxide resistance protein-like 1 OS=Staphylococcus epidermidis (strain ATCC 12228) OX=176280 GN=SE_0591 PE=3 SV=1	132.533	121.717	130.194	135.331	77.5524	86.0869	82.5216	90.3312	37887.4	38250	31274.7	31378.3	21508	23969.8	22092.1	21973.6	132.533	121.717	130.194	135.331	77.5524	86.0869	82.5216	90.3312
Q8CQ56		48	6	412.12	3.48942e-05	1.25615e-05	2.05415	1	planctonic clinic	sessile clinic	Alcohol dehydrogenase OS=Staphylococcus epidermidis (strain ATCC 12228) OX=176280 GN=adh PE=3 SV=1	152.245	133.039	168.262	168.541	69.3693	75.6554	75.6803	82.1384	43522.2	41807.9	40419.3	39078.4	19238.5	21065.3	20260.6	19980.6	152.245	133.039	168.262	168.541	69.3693	75.6554	75.6803	82.1384
Q5HK00	Q8CQK6	28	15	205.745	3.75561e-05	1.32837e-05	1.61913	1	planctonic clinic	sessile clinic	Beta sliding clamp OS=Staphylococcus epidermidis (strain ATCC 35984 / RP62A) OX=176279 GN=dnaN PE=3 SV=1	70.7692	67.7913	74.4825	75.528	40.1409	45.2237	44.852	48.0091	20230.8	21303.6	17892	17512.1	11132.5	12592	12007.5	11678.5	70.7692	67.7913	74.4825	75.528	40.1409	45.2237	44.852	48.0091
Q8CQE8	Q5HKD6	64	32	464.885	3.78242e-05	1.33081e-05	1.63038	1	planctonic clinic	sessile clinic	Probable malate:quinone oxidoreductase 3 OS=Staphylococcus epidermidis (strain ATCC 12228) OX=176280 GN=mqo3 PE=3 SV=2	178.421	172.327	199.103	201.309	117.693	108.196	114.514	120.323	51005.3	54154.2	47827.9	46676.1	32640.3	30126	30656.8	29269.3	178.421	172.327	199.103	201.309	117.693	108.196	114.514	120.323
Q5HLU4		27	1	257.854	3.85008e-05	1.33497e-05	1.82694	1	planctonic clinic	sessile clinic	Putative 2-hydroxyacid dehydrogenase SERP1888 OS=Staphylococcus epidermidis (strain ATCC 35984 / RP62A) OX=176279 GN=SERP1888 PE=3 SV=1	45.0009	42.0419	50.2793	51.626	24.6987	24.458	27.1687	27.0978	12864.4	13211.8	12078	11970.1	6849.81	6810.04	7273.41	6591.71	45.0009	42.0419	50.2793	51.626	24.6987	24.458	27.1687	27.0978
Q8CNB8		29	1	257.631	3.85413e-05	1.33497e-05	1.82694	1	planctonic clinic	sessile clinic	Putative 2-hydroxyacid dehydrogenase SE_1879 OS=Staphylococcus epidermidis (strain ATCC 12228) OX=176280 GN=SE_1879 PE=3 SV=1	23.6114	22.0588	26.3809	27.0875	12.9591	12.8328	14.255	14.2179	6749.79	6932.06	6337.14	6280.57	3594	3573.14	3816.26	3458.58	23.6114	22.0588	26.3809	27.0875	12.9591	12.8328	14.255	14.2179
Q5HNJ5	Q8CS61	30	13	235.345	4.33752e-05	1.43546e-05	1.75576	1	planctonic clinic	sessile clinic	Putative universal stress protein SERP1273 OS=Staphylococcus epidermidis (strain ATCC 35984 / RP62A) OX=176279 GN=SERP1273 PE=3 SV=1	456.647	408.998	502.898	499.473	256.29	268.531	257.185	281.932	130542	128529	120805	115809	71078.1	74769.1	68851.7	68581.7	456.647	408.998	502.898	499.473	256.29	268.531	257.185	281.932
Q8CPP4	Q5HQA7	25	5	139.147	4.65386e-05	1.53256e-05	2.12189	1	planctonic clinic	sessile clinic	Bifunctional protein FolD OS=Staphylococcus epidermidis (strain ATCC 12228) OX=176280 GN=folD PE=3 SV=1	20.4313	17.0838	21.3051	23.2104	10.4277	9.44932	9.81079	8.97139	5840.7	5368.63	5117.86	5381.63	2891.97	2631.05	2626.48	2182.34	20.4313	17.0838	21.3051	23.2104	10.4277	9.44932	9.81079	8.97139
Q5HRD6		39	2	382.638	5.03498e-05	1.64402e-05	2.12865	1	planctonic clinic	sessile clinic	Alcohol dehydrogenase OS=Staphylococcus epidermidis (strain ATCC 35984 / RP62A) OX=176279 GN=adh PE=3 SV=1	91.3378	79.7804	103.043	102.788	39.2263	44.6132	45.812	47.4322	26110.8	25071.3	24752.6	23832.6	10878.8	12422	12264.5	11538.2	91.3378	79.7804	103.043	102.788	39.2263	44.6132	45.812	47.4322
Q5HLP8	Q8CRB6	16	4	84.8132	5.23741e-05	1.69961e-05	1.70887	1	planctonic clinic	sessile clinic	Isopentenyl-diphosphate delta-isomerase OS=Staphylococcus epidermidis (strain ATCC 35984 / RP62A) OX=176279 GN=fni PE=3 SV=1	14.1748	14.9304	16.2108	17.2454	9.02862	8.48434	9.34168	9.75527	4052.16	4691.92	3894.11	3998.57	2503.95	2362.36	2500.89	2373.03	14.1748	14.9304	16.2108	17.2454	9.02862	8.48434	9.34168	9.75527
Q8CTN9		59	3	381.655	5.43326e-05	1.75465e-05	2.0415	1	planctonic clinic	sessile clinic	Arginine--tRNA ligase OS=Staphylococcus epidermidis (strain ATCC 12228) OX=176280 GN=argS PE=3 SV=1	17.2847	15.1557	19.8028	19.3736	8.52037	8.13332	8.88574	9.54104	4941.18	4762.73	4756.97	4492.03	2363	2264.62	2378.83	2320.91	17.2847	15.1557	19.8028	19.3736	8.52037	8.13332	8.88574	9.54104
Q5HKH9		135	16	1072.91	6.09326e-05	1.91236e-05	1.7913	1	planctonic clinic	sessile clinic	Formate acetyltransferase OS=Staphylococcus epidermidis (strain ATCC 35984 / RP62A) OX=176279 GN=pflB PE=3 SV=1	137.881	120.528	133.485	145.954	70.7826	71.6474	72.7549	85.0703	39416.1	37876.4	32065.3	33841.4	19630.5	19949.4	19477.4	20693.8	137.881	120.528	133.485	145.954	70.7826	71.6474	72.7549	85.0703
Q5HNY9	Q8CSD9	4	1	18.1903	7.24844e-05	2.21259e-05	1.42851	1	planctonic clinic	sessile clinic	GTP cyclohydrolase 1 type 2 homolog OS=Staphylococcus epidermidis (strain ATCC 35984 / RP62A) OX=176279 GN=SERP1125 PE=3 SV=1	24.4369	23.8852	26.2754	27.034	17.4869	17.6025	17.0859	18.9698	6985.78	7506	6311.8	6268.19	4849.73	4901.19	4574.12	4614.52	24.4369	23.8852	26.2754	27.034	17.4869	17.6025	17.0859	18.9698
Q8CSC1	Q5HNV3	6	1	30.1357	7.55613e-05	2.26514e-05	2.60458	1	planctonic clinic	sessile clinic	Probable nicotinate-nucleotide adenylyltransferase OS=Staphylococcus epidermidis (strain ATCC 12228) OX=176280 GN=nadD PE=3 SV=1	28.4772	29.6566	36.7539	40.7132	12.9566	13.0835	11.4019	14.6205	8140.79	9319.69	8828.91	9439.87	3593.33	3642.94	3052.43	3556.52	28.4772	29.6566	36.7539	40.7132	12.9566	13.0835	11.4019	14.6205
Q5HJZ9		30	1	181.623	7.61641e-05	2.27302e-05	1.49804	1	planctonic clinic	sessile clinic	Chromosomal replication initiator protein DnaA OS=Staphylococcus epidermidis (strain ATCC 35984 / RP62A) OX=176279 GN=dnaA PE=3 SV=1	11.1251	10.9234	11.2237	11.3028	6.83187	7.80496	6.98864	8.13008	3180.34	3432.72	2696.13	2620.69	1894.72	2173.2	1870.95	1977.69	11.1251	10.9234	11.2237	11.3028	6.83187	7.80496	6.98864	8.13008
Q5HRP1	Q8CMT6	27	12	213.609	8.0313e-05	2.37563e-05	1.68611	1	planctonic clinic	sessile clinic	Cysteine synthase OS=Staphylococcus epidermidis (strain ATCC 35984 / RP62A) OX=176279 GN=cysK PE=3 SV=1	74.3249	67.3851	81.5773	84.8351	45.4957	43.7356	45.4325	48.0774	21247.3	21176	19596.3	19670.1	12617.6	12177.6	12162.9	11695.1	74.3249	67.3851	81.5773	84.8351	45.4957	43.7356	45.4325	48.0774
Q8CMZ0	Q5HL31	25	9	213.196	9.56886e-05	2.8056e-05	1.77047	1	planctonic clinic	sessile clinic	L-lactate dehydrogenase OS=Staphylococcus epidermidis (strain ATCC 12228) OX=176280 GN=ldh PE=3 SV=1	273.881	262.569	330.592	332.199	168.789	170.713	168.772	169.085	78294.6	82513.2	79413.8	77024.7	46811.2	47533	45182.6	41130.9	273.881	262.569	330.592	332.199	168.789	170.713	168.772	169.085
Q5HRK7		15	2	98.7824	9.99713e-05	2.88063e-05	1.69202	1	planctonic clinic	sessile clinic	30S ribosomal protein S12 OS=Staphylococcus epidermidis (strain ATCC 35984 / RP62A) OX=176279 GN=rpsL PE=3 SV=1	44.7296	44.7168	42.6625	40.6946	25.7021	26.0571	21.9525	28.417	12786.9	14052.4	10248.3	9435.55	7128.1	7255.28	5876.96	6912.6	44.7296	44.7168	42.6625	40.6946	25.7021	26.0571	21.9525	28.417
Q5HPI3	Q7CCK6	4	2	20.2651	0.000112446	3.18516e-05	3.59778	1	planctonic clinic	sessile clinic	Protein GlcT OS=Staphylococcus epidermidis (strain ATCC 35984 / RP62A) OX=176279 GN=glcT PE=3 SV=1	3.1	4.39434	3.84887	3.16313	1.21269	0.755269	0.792065	1.272	886.197	1380.94	924.564	733.411	336.32	210.296	212.046	309.421	3.1	4.39434	3.84887	3.16313	1.21269	0.755269	0.792065	1.272
Q5HMP3		18	4	86.3189	0.000118491	3.32819e-05	1.23978	1	planctonic clinic	sessile clinic	Bifunctional AAC/APH OS=Staphylococcus epidermidis (strain ATCC 35984 / RP62A) OX=176279 GN=aacA-aphD PE=3 SV=1	5.78119	5.70075	6.29596	6.05973	4.88653	4.76277	4.71417	4.86377	1652.67	1791.48	1512.4	1405.03	1355.21	1326.14	1262.05	1183.14	5.78119	5.70075	6.29596	6.05973	4.88653	4.76277	4.71417	4.86377
Q8CS92	Q5HNR1	15	5	85.2504	0.000178003	4.70335e-05	1.35472	0.999998	planctonic clinic	sessile clinic	S-adenosylmethionine:tRNA ribosyltransferase-isomerase OS=Staphylococcus epidermidis (strain ATCC 12228) OX=176280 GN=queA PE=3 SV=2	7.88528	7.99216	8.59736	8.91236	5.78726	6.31319	6.13352	6.41114	2254.17	2511.56	2065.23	2066.44	1605.01	1757.83	1642.02	1559.55	7.88528	7.99216	8.59736	8.91236	5.78726	6.31319	6.13352	6.41114
P0C0N3	Q5HMZ0	11	3	83.9037	0.00018273	4.79039e-05	1.47792	0.999998	planctonic clinic	sessile clinic	10 kDa chaperonin OS=Staphylococcus epidermidis (strain ATCC 12228) OX=176280 GN=groS PE=3 SV=1	12.95	10.727	11.5928	12.1097	8.17643	8.32201	7.39561	8.16407	3702.01	3370.98	2784.79	2807.79	2267.61	2317.16	1979.9	1985.96	12.95	10.727	11.5928	12.1097	8.17643	8.32201	7.39561	8.16407
Q5HPZ0	Q8CPJ6	37	18	290.24	0.000191264	4.99452e-05	1.5821	0.999997	planctonic clinic	sessile clinic	Dihydroorotase OS=Staphylococcus epidermidis (strain ATCC 35984 / RP62A) OX=176279 GN=pyrC PE=3 SV=1	132.473	127.329	148.441	150.763	93.9001	80.8779	84.4021	94.1511	37870.1	40013.5	35658.1	34956.3	26041.8	22519.5	22595.6	22902.8	132.473	127.329	148.441	150.763	93.9001	80.8779	84.4021	94.1511
Q5HNK7	Q8CS69	65	32	583.779	0.00019202	4.99475e-05	1.53046	0.999997	planctonic clinic	sessile clinic	Pyruvate kinase OS=Staphylococcus epidermidis (strain ATCC 35984 / RP62A) OX=176279 GN=pyk PE=3 SV=1	173.343	158.873	182.756	195.124	107.835	123.387	113.488	119.267	49553.6	49926.3	43901.2	45242.1	29906.5	34355.5	30382.2	29012.5	173.343	158.873	182.756	195.124	107.835	123.387	113.488	119.267
Q8CPW4	Q5HQN7	38	19	304.596	0.000219481	5.66247e-05	1.5522	0.999995	planctonic clinic	sessile clinic	Lipoyl synthase OS=Staphylococcus epidermidis (strain ATCC 12228) OX=176280 GN=lipA PE=3 SV=1	37.6579	32.8326	37.5554	41.0822	25.2684	22.4122	23.1402	25.2542	10765.3	10317.7	9021.45	9525.42	7007.82	6240.4	6194.93	6143.23	37.6579	32.8326	37.5554	41.0822	25.2684	22.4122	23.1402	25.2542
Q8CN24	Q5HLA3	45	23	365.067	0.000241467	6.1144e-05	1.50021	0.999991	planctonic clinic	sessile clinic	Putative aldehyde dehydrogenase AldA OS=Staphylococcus epidermidis (strain ATCC 12228) OX=176280 GN=aldA PE=3 SV=1	182.546	156.685	189.757	191.008	118.471	113.153	121.615	126.691	52184.6	49238.8	45582.9	44287.6	32856.3	31506.1	32558	30818.4	182.546	156.685	189.757	191.008	118.471	113.153	121.615	126.691
Q5HLX5	Q8CNE0	11	3	73.3529	0.000253114	6.31367e-05	1.7288	0.999989	planctonic clinic	sessile clinic	Cyclic pyranopterin monophosphate synthase OS=Staphylococcus epidermidis (strain ATCC 35984 / RP62A) OX=176279 GN=moaC PE=3 SV=1	17.3592	18.5909	23.8399	18.6692	11.2487	11.4363	11.5812	11.1174	4962.47	5842.25	5726.75	4328.69	3119.67	3184.3	3100.45	2704.37	17.3592	18.5909	23.8399	18.6692	11.2487	11.4363	11.5812	11.1174
Q5HN85	Q8CNR1	44	14	313.796	0.000280574	6.84537e-05	1.34276	0.999982	planctonic clinic	sessile clinic	Fumarate hydratase class II OS=Staphylococcus epidermidis (strain ATCC 35984 / RP62A) OX=176279 GN=fumC PE=3 SV=1	37.3889	34.0236	38.1189	39.6327	26.7146	29.1996	26.8374	28.3357	10688.4	10692	9156.82	9189.34	7408.9	8130.27	7184.72	6892.83	37.3889	34.0236	38.1189	39.6327	26.7146	29.1996	26.8374	28.3357
Q8CRU2	Q5HN33	8	4	50.265	0.000309947	7.4721e-05	1.3917	0.999972	planctonic clinic	sessile clinic	Aspartyl/glutamyl-tRNA(Asn/Gln) amidotransferase subunit C OS=Staphylococcus epidermidis (strain ATCC 12228) OX=176280 GN=gatC PE=3 SV=1	14.0898	13.033	13.6984	11.6648	9.60559	9.72945	9.24219	9.13649	4027.86	4095.67	3290.59	2704.64	2663.97	2709.05	2474.26	2222.51	14.0898	13.033	13.6984	11.6648	9.60559	9.72945	9.24219	9.13649
Q5HQE2	Q8CT52	66	15	366.881	0.000338917	8.00585e-05	1.81137	0.999959	planctonic clinic	sessile clinic	Serine protease HtrA-like OS=Staphylococcus epidermidis (strain ATCC 35984 / RP62A) OX=176279 GN=SERP0611 PE=3 SV=1	75.6768	78.5337	79.5483	94.0243	43.896	40.1878	42.4842	54.3911	21633.8	24679.5	19108.9	21800.7	12173.9	11189.8	11373.6	13231	75.6768	78.5337	79.5483	94.0243	43.896	40.1878	42.4842	54.3911
Q5HP13	Q8CMM0	31	15	220.298	0.000343337	8.05336e-05	1.30742	0.999956	planctonic clinic	sessile clinic	Probable glycine dehydrogenase (decarboxylating) subunit 1 OS=Staphylococcus epidermidis (strain ATCC 35984 / RP62A) OX=176279 GN=gcvPA PE=3 SV=1	30.5878	29.3954	28.9825	32.5181	22.8143	22.8304	22.2182	25.0557	8744.14	9237.59	6962.1	7539.73	6327.19	6356.85	5948.11	6094.95	30.5878	29.3954	28.9825	32.5181	22.8143	22.8304	22.2182	25.0557
Q5HR07	Q8CTG7	8	1	43.899	0.000386749	9.00841e-05	1.41146	0.999928	planctonic clinic	sessile clinic	Putative 5'(3')-deoxyribonucleotidase OS=Staphylococcus epidermidis (strain ATCC 35984 / RP62A) OX=176279 GN=SERP0388 PE=3 SV=1	5.6993	5.1777	5.80976	5.94943	4.30577	4.20785	3.86991	3.65393	1629.26	1627.11	1395.6	1379.45	1194.14	1171.63	1036.02	888.841	5.6993	5.1777	5.80976	5.94943	4.30577	4.20785	3.86991	3.65393
Q5HNJ7	Q8CNW9	21	6	132.679	0.000488969	0.000110152	1.55169	0.999821	planctonic clinic	sessile clinic	Uncharacterized peptidase SERP1271 OS=Staphylococcus epidermidis (strain ATCC 35984 / RP62A) OX=176279 GN=SERP1271 PE=3 SV=1	34.3487	33.133	42.9104	40.0139	24.6101	23.1417	24.2042	24.9744	9819.26	10412.1	10307.8	9277.74	6825.25	6443.53	6479.78	6075.16	34.3487	33.133	42.9104	40.0139	24.6101	23.1417	24.2042	24.9744
Q5HKF6	P0C0Q0	21	4	112.553	0.00049103	0.000110152	1.33995	0.999818	planctonic clinic	sessile clinic	Extracellular cysteine protease OS=Staphylococcus epidermidis (strain ATCC 35984 / RP62A) OX=176279 GN=ecpA PE=3 SV=1	13.6843	13.7945	15.3526	15.4391	11.008	11.3818	10.0298	11.0673	3911.92	4334.96	3687.96	3579.76	3052.91	3169.12	2685.11	2692.18	13.6843	13.7945	15.3526	15.4391	11.008	11.3818	10.0298	11.0673
Q5HNW6	Q8CP17	74	30	668.605	0.000650244	0.000141132	1.50559	0.99951	planctonic clinic	sessile clinic	Chaperone protein DnaK OS=Staphylococcus epidermidis (strain ATCC 35984 / RP62A) OX=176279 GN=dnaK PE=3 SV=1	222.615	227.403	256.085	248.701	149.748	149.374	149.502	185.548	63639.1	71462.2	61516.1	57664.4	41530.4	41591.2	40023.6	45135.7	222.615	227.403	256.085	248.701	149.748	149.374	149.502	185.548
Q5HNZ1	Q8CP25	15	4	82.1558	0.000691848	0.000148714	1.22019	0.999398	planctonic clinic	sessile clinic	Probable endonuclease 4 OS=Staphylococcus epidermidis (strain ATCC 35984 / RP62A) OX=176279 GN=nfo PE=3 SV=1	7.56517	7.52249	7.50251	7.76301	5.91649	6.77892	6.01549	6.16492	2162.66	2363.97	1802.23	1799.95	1640.85	1887.51	1610.42	1499.65	7.56517	7.52249	7.50251	7.76301	5.91649	6.77892	6.01549	6.16492
Q8CPC7		66	2	465.954	0.000719188	0.000153163	1.32697	0.999317	planctonic clinic	sessile clinic	Transketolase OS=Staphylococcus epidermidis (strain ATCC 12228) OX=176280 GN=tkt PE=3 SV=1	86.5358	75.1594	79.9336	85.4174	57.8695	61.0499	60.6138	66.9272	24738	23619.1	19201.4	19805.1	16049.3	16998.6	16227.1	16280.4	86.5358	75.1594	79.9336	85.4174	57.8695	61.0499	60.6138	66.9272
Q5HPJ9		62	1	468.776	0.000719419	0.000153163	1.32697	0.999316	planctonic clinic	sessile clinic	Transketolase OS=Staphylococcus epidermidis (strain ATCC 35984 / RP62A) OX=176279 GN=tkt PE=3 SV=1	7.8192	6.79126	7.22265	7.71815	5.22898	5.51635	5.47694	6.04741	2235.28	2134.18	1735	1789.55	1450.18	1535.96	1466.25	1471.07	7.8192	6.79126	7.22265	7.71815	5.22898	5.51635	5.47694	6.04741
Q5HM37		6	2	25.957	0.000742222	0.000157017	1.78205	0.999244	planctonic clinic	sessile clinic	Tagatose-6-phosphate kinase OS=Staphylococcus epidermidis (strain ATCC 35984 / RP62A) OX=176279 GN=lacC PE=3 SV=1	6.16424	4.67852	5.25298	5.53042	3.62458	2.85799	3.0892	2.56374	1762.17	1470.24	1261.86	1282.3	1005.22	795.774	827.019	623.646	6.16424	4.67852	5.25298	5.53042	3.62458	2.85799	3.0892	2.56374
P30195		23	5	104.505	0.000805842	0.000168873	1.43094	0.999022	planctonic clinic	sessile clinic	Epidermin biosynthesis protein EpiB OS=Staphylococcus epidermidis OX=1282 GN=epiB PE=4 SV=1	20.3434	19.4563	24.0713	22.7599	14.3263	16.1015	14.423	15.6904	5815.57	6114.2	5782.34	5277.16	3973.19	4483.28	3861.22	3816.79	20.3434	19.4563	24.0713	22.7599	14.3263	16.1015	14.423	15.6904
Q5HNL1	Q8CNX4	63	17	482.899	0.000871525	0.000180376	1.3163	0.998759	planctonic clinic	sessile clinic	Isocitrate dehydrogenase [NADP] OS=Staphylococcus epidermidis (strain ATCC 35984 / RP62A) OX=176279 GN=icd PE=3 SV=1	309.155	291.938	318.394	338.83	250.673	225.669	254.128	225.477	88378.3	91742.3	76483.7	78562.1	69520.5	62834.9	68033.3	54848.6	309.155	291.938	318.394	338.83	250.673	225.669	254.128	225.477
Q5HPT7	Q8CPG9	46	23	334.27	0.000901807	0.00018436	1.37113	0.998626	planctonic clinic	sessile clinic	GTP-sensing transcriptional pleiotropic repressor CodY OS=Staphylococcus epidermidis (strain ATCC 35984 / RP62A) OX=176279 GN=codY PE=3 SV=1	99.0426	91.3358	112.095	109.405	74.0654	71.4071	76.2827	78.6373	28313.3	28702.6	26927.1	25367.1	20540.9	19882.4	20421.9	19129	99.0426	91.3358	112.095	109.405	74.0654	71.4071	76.2827	78.6373
Q5HNB7	Q8CS25	41	12	242.76	0.00100356	0.000203297	1.54678	0.998128	planctonic clinic	sessile clinic	Phosphoenolpyruvate carboxykinase (ATP) OS=Staphylococcus epidermidis (strain ATCC 35984 / RP62A) OX=176279 GN=pckA PE=3 SV=1	14.5203	13.8643	17.5202	17.8441	9.96726	9.74006	10.182	11.3245	4150.92	4356.9	4208.64	4137.38	2764.27	2712	2725.85	2754.74	14.5203	13.8643	17.5202	17.8441	9.96726	9.74006	10.182	11.3245
Q5HPT1	Q8CPG7	11	2	58.084	0.00101068	0.000203506	1.65854	0.99809	planctonic clinic	sessile clinic	Isoprenyl transferase OS=Staphylococcus epidermidis (strain ATCC 35984 / RP62A) OX=176279 GN=uppS PE=3 SV=1	13.5466	15.6847	18.9293	17.825	9.41188	11.0864	9.33755	9.94966	3872.59	4928.97	4547.14	4132.96	2610.24	3086.86	2499.78	2420.31	13.5466	15.6847	18.9293	17.825	9.41188	11.0864	9.33755	9.94966
Q5HL55	Q8CN01	12	5	95.0014	0.00101881	0.000204527	2.06575	0.998046	planctonic clinic	sessile clinic	Copper chaperone CopZ OS=Staphylococcus epidermidis (strain ATCC 35984 / RP62A) OX=176279 GN=copZ PE=3 SV=1	43.2245	54.3703	66.9094	47.8158	25.0714	23.7735	22.2716	31.6644	12356.6	17086.1	16072.8	11086.7	6953.19	6619.45	5962.39	7702.56	43.2245	54.3703	66.9094	47.8158	25.0714	23.7735	22.2716	31.6644
Q5HN34		46	1	347.784	0.00107454	0.000214427	1.37477	0.997733	planctonic clinic	sessile clinic	Glutamyl-tRNA(Gln) amidotransferase subunit A OS=Staphylococcus epidermidis (strain ATCC 35984 / RP62A) OX=176279 GN=gatA PE=3 SV=1	46.1196	48.654	49.6871	51.468	31.8675	37.8276	33.4988	39.3235	13184.2	15289.7	11935.7	11933.5	8837.97	10532.6	8968.06	9565.67	46.1196	48.654	49.6871	51.468	31.8675	37.8276	33.4988	39.3235
Q8CNK0		4	1	26.0082	0.00124299	0.000243676	1.7313	0.996649	planctonic clinic	sessile clinic	Single-stranded DNA-binding protein OS=Staphylococcus epidermidis (strain ATCC 12228) OX=176280 GN=ssb PE=3 SV=1	7.54123	5.96702	7.56032	6.85626	4.84197	4.27556	3.43858	3.5733	2155.81	1875.16	1816.12	1589.71	1342.85	1190.48	920.553	869.226	7.54123	5.96702	7.56032	6.85626	4.84197	4.27556	3.43858	3.5733
Q5HN59	Q8CRV8	14	9	122.274	0.00129004	0.000252161	1.45293	0.99631	planctonic clinic	sessile clinic	Uncharacterized protein SERP1413 OS=Staphylococcus epidermidis (strain ATCC 35984 / RP62A) OX=176279 GN=SERP1413 PE=3 SV=1	341.466	335.381	431.257	363.934	237.419	260.415	243.345	271.974	97615	105395	103595	84382.7	65844.5	72509.3	65146.7	66159.3	341.466	335.381	431.257	363.934	237.419	260.415	243.345	271.974
Q5HNN6	Q8CNZ1	39	17	259.344	0.00129643	0.000252671	1.48056	0.996263	planctonic clinic	sessile clinic	Glutamate-1-semialdehyde 2_1-aminomutase 1 OS=Staphylococcus epidermidis (strain ATCC 35984 / RP62A) OX=176279 GN=hemL1 PE=3 SV=1	48.3308	43.3562	55.1747	56.8973	35.2259	31.9636	36.2979	34.1355	13816.3	13624.8	13253.9	13192.4	9769.38	8899.87	9717.41	8303.66	48.3308	43.3562	55.1747	56.8973	35.2259	31.9636	36.2979	34.1355
Q5HPB5	Q8CP79	17	9	137.789	0.00144976	0.000276904	1.35001	0.995053	planctonic clinic	sessile clinic	PTS system glucose-specific EIIA component OS=Staphylococcus epidermidis (strain ATCC 35984 / RP62A) OX=176279 GN=crr PE=3 SV=1	135.827	114.773	140.201	138.767	103.434	92.1253	95.8019	100.907	38828.9	36067.7	33678.6	32174.9	28686	25651.2	25647.4	24546.3	135.827	114.773	140.201	138.767	103.434	92.1253	95.8019	100.907
Q5HNH3	Q8CNV8	31	17	239.879	0.00148205	0.000280665	1.30119	0.994779	planctonic clinic	sessile clinic	Catabolite control protein A OS=Staphylococcus epidermidis (strain ATCC 35984 / RP62A) OX=176279 GN=ccpA PE=3 SV=1	67.4836	64.3373	75.1385	77.7977	53.7855	52.8013	56.0848	56.1725	19291.6	20218.2	18049.5	18038.4	14916.6	14701.9	15014.6	13664.3	67.4836	64.3373	75.1385	77.7977	53.7855	52.8013	56.0848	56.1725
Q5HQE6	Q8CPR2	30	11	176.55	0.00169594	0.000318464	1.43593	0.992813	planctonic clinic	sessile clinic	UDP-N-acetylmuramoyl-L-alanyl-D-glutamate--L-lysine ligase OS=Staphylococcus epidermidis (strain ATCC 35984 / RP62A) OX=176279 GN=murE PE=3 SV=1	47.7607	45.0265	57.9453	55.5413	36.6503	33.0106	36.414	37.5764	13653.4	14149.7	13919.4	12877.9	10164.4	9191.39	9748.49	9140.67	47.7607	45.0265	57.9453	55.5413	36.6503	33.0106	36.414	37.5764
Q5HLK8	Q8CN77	8	4	49.4546	0.001804	0.000337808	1.384	0.991727	planctonic clinic	sessile clinic	HTH-type transcriptional regulator SarZ OS=Staphylococcus epidermidis (strain ATCC 35984 / RP62A) OX=176279 GN=sarZ PE=3 SV=1	18.0852	18.9682	22.2883	21.7518	15.7624	14.9067	14.4538	13.4705	5170.02	5960.83	5354.03	5043.44	4371.48	4150.6	3869.46	3276.77	18.0852	18.9682	22.2883	21.7518	15.7624	14.9067	14.4538	13.4705
Q8CTT9	Q5HRM1	20	7	120.941	0.00182872	0.000341479	1.26248	0.99147	planctonic clinic	sessile clinic	Putative TrmH family tRNA/rRNA methyltransferase OS=Staphylococcus epidermidis (strain ATCC 12228) OX=176280 GN=SE_0294 PE=3 SV=2	11.7707	11.6064	12.1387	13.002	8.8473	9.97651	9.22943	10.3772	3364.9	3647.34	2915.92	3014.67	2453.67	2777.84	2470.84	2524.32	11.7707	11.6064	12.1387	13.002	8.8473	9.97651	9.22943	10.3772
Q5HP71	Q8CP63	38	8	234.314	0.00193669	0.000358636	1.34345	0.990315	planctonic clinic	sessile clinic	Glycerol-3-phosphate dehydrogenase [NAD(P)+] OS=Staphylococcus epidermidis (strain ATCC 35984 / RP62A) OX=176279 GN=gpsA PE=3 SV=1	41.6934	41.4875	50.3043	44.7169	30.9582	34.1272	31.7232	35.837	11918.9	13037.6	12083.9	10368.2	8585.79	9502.3	8492.71	8717.55	41.6934	41.4875	50.3043	44.7169	30.9582	34.1272	31.7232	35.837
Q5HRY1	Q8CMQ2	23	16	197.581	0.00211594	0.0003886	1.33459	0.988284	planctonic clinic	sessile clinic	Alkyl hydroperoxide reductase C OS=Staphylococcus epidermidis (strain ATCC 35984 / RP62A) OX=176279 GN=ahpC PE=3 SV=1	334.307	299.021	373.695	369.553	268.106	251.275	264.352	247.722	95568.6	93968.2	89767.8	85685.6	74355.2	69964.6	70770.6	60259.9	334.307	299.021	373.695	369.553	268.106	251.275	264.352	247.722
Q5HLR3	Q8CRD1	10	5	56.478	0.00212979	0.000390072	1.27946	0.988122	planctonic clinic	sessile clinic	Lysostaphin resistance protein A OS=Staphylococcus epidermidis (strain ATCC 35984 / RP62A) OX=176279 GN=lyrA PE=3 SV=1	24.0787	24.7405	25.07	25.9775	18.0232	20.1298	18.0983	21.8023	6883.37	7774.78	6022.25	6023.22	4998.48	5604.9	4845.15	5303.53	24.0787	24.7405	25.07	25.9775	18.0232	20.1298	18.0983	21.8023
Q5HM84	Q8CNH7	26	10	219.095	0.00238859	0.000433905	1.3708	0.984959	planctonic clinic	sessile clinic	Deoxyribose-phosphate aldolase OS=Staphylococcus epidermidis (strain ATCC 35984 / RP62A) OX=176279 GN=deoC PE=3 SV=1	51.7753	44.2067	55.2739	53.3679	35.9353	36.6114	35.0776	41.6487	14801	13892.1	13277.7	12374	9966.11	10194	9390.72	10131.3	51.7753	44.2067	55.2739	53.3679	35.9353	36.6114	35.0776	41.6487
Q5HQJ9	Q8CT80	43	20	367.07	0.00276921	0.00049898	1.30635	0.979924	planctonic clinic	sessile clinic	Glucose-6-phosphate isomerase OS=Staphylococcus epidermidis (strain ATCC 35984 / RP62A) OX=176279 GN=pgi PE=3 SV=1	151.377	142.932	171.903	171.168	125.159	112.283	121.994	128.476	43274.3	44916.8	41294.2	39687.5	34710.8	31263.8	32659.3	31252.6	151.377	142.932	171.903	171.168	125.159	112.283	121.994	128.476
Q8CRN4	Q5HMB1	26	12	253.026	0.00287662	0.000515555	1.34494	0.978436	planctonic clinic	sessile clinic	Uracil phosphoribosyltransferase OS=Staphylococcus epidermidis (strain ATCC 12228) OX=176280 GN=upp PE=3 SV=1	179.387	159.275	148.246	141.563	118.149	114.466	126.303	108.368	51281.5	50052.8	35611.1	32823.1	32766.9	31871.6	33813	26361.2	179.387	159.275	148.246	141.563	118.149	114.466	126.303	108.368
Q5HPR6	Q8CST0	52	19	353.943	0.00327322	0.00058041	1.20851	0.972732	planctonic clinic	sessile clinic	Ribonuclease J 2 OS=Staphylococcus epidermidis (strain ATCC 35984 / RP62A) OX=176279 GN=rnj2 PE=3 SV=2	36.5368	35.4714	40.454	41.2593	31.2398	31.1729	31.6752	33.1111	10444.8	11147	9717.73	9566.5	8663.89	8679.71	8479.87	8054.47	36.5368	35.4714	40.454	41.2593	31.2398	31.1729	31.6752	33.1111
Q5HP32	Q8CP40	13	4	72.8027	0.00336687	0.000595437	1.24309	0.971345	planctonic clinic	sessile clinic	Arginine repressor OS=Staphylococcus epidermidis (strain ATCC 35984 / RP62A) OX=176279 GN=argR PE=3 SV=1	8.31382	8.58747	8.30916	8.39217	7.73526	6.33606	6.43958	6.52053	2376.67	2698.64	1996	1945.83	2145.26	1764.2	1723.96	1586.16	8.31382	8.58747	8.30916	8.39217	7.73526	6.33606	6.43958	6.52053
Q5HLT2	Q8CNB2	18	2	111.325	0.00429813	0.000746311	1.61132	0.956985	planctonic clinic	sessile clinic	PTS system EIIBC component SERP1900 OS=Staphylococcus epidermidis (strain ATCC 35984 / RP62A) OX=176279 GN=SERP1900 PE=3 SV=1	5.55549	5.20288	7.60399	5.39509	4.02971	3.87585	3.74188	3.09669	1588.15	1635.02	1826.61	1250.92	1117.58	1079.18	1001.75	753.288	5.55549	5.20288	7.60399	5.39509	4.02971	3.87585	3.74188	3.09669
Q8CTQ7		28	1	196.04	0.00433806	0.000749522	1.27435	0.956353	planctonic clinic	sessile clinic	Putative pyridoxine kinase OS=Staphylococcus epidermidis (strain ATCC 12228) OX=176280 GN=pdxK PE=3 SV=1	17.1117	15.0189	18.2585	18.3568	14.4684	13.6329	12.8045	13.0399	4891.73	4719.72	4386	4256.26	4012.59	3795.91	3427.93	3172.03	17.1117	15.0189	18.2585	18.3568	14.4684	13.6329	12.8045	13.0399
Q5HRG7		26	2	191.257	0.00433905	0.000749522	1.27435	0.956337	planctonic clinic	sessile clinic	Putative pyridoxine kinase OS=Staphylococcus epidermidis (strain ATCC 35984 / RP62A) OX=176279 GN=pdxK PE=3 SV=2	14.3436	12.5893	15.3049	15.3873	12.1279	11.4275	10.7332	10.9305	4100.42	3956.23	3676.5	3567.74	3363.49	3181.86	2873.41	2658.9	14.3436	12.5893	15.3049	15.3873	12.1279	11.4275	10.7332	10.9305
Q8CT08	Q5HQ63	34	12	238.557	0.00526867	0.000896209	1.33507	0.941441	planctonic clinic	sessile clinic	UPF0637 protein SE_0804 OS=Staphylococcus epidermidis (strain ATCC 12228) OX=176280 GN=SE_0804 PE=3 SV=1	74.1843	71.8421	90.8351	88.469	65.4057	58.6604	57.4093	62.2043	21207.1	22576.6	21820.2	20512.7	18139.3	16333.3	15369.2	15131.6	74.1843	71.8421	90.8351	88.469	65.4057	58.6604	57.4093	62.2043
Q5HQ13	Q8CSX7	22	7	138.66	0.00637201	0.00107027	1.35233	0.923664	planctonic clinic	sessile clinic	Ribosomal RNA small subunit methyltransferase H OS=Staphylococcus epidermidis (strain ATCC 35984 / RP62A) OX=176279 GN=rsmH PE=3 SV=1	46.4828	55.0776	42.5743	44.3119	35.8414	38.9643	32.9212	31.6225	13288.1	17308.3	10227.1	10274.3	9940.07	10849.1	8813.43	7692.35	46.4828	55.0776	42.5743	44.3119	35.8414	38.9643	32.9212	31.6225
Q5HNY6	Q8CP23	28	6	121.583	0.00662785	0.00110492	1.25604	0.919569	planctonic clinic	sessile clinic	DNA primase OS=Staphylococcus epidermidis (strain ATCC 35984 / RP62A) OX=176279 GN=dnaG PE=3 SV=1	39.7698	40.9877	44.515	40.4911	34.7942	32.3327	36.1691	28.677	11369	12880.5	10693.3	9388.37	9649.66	9002.65	9682.93	6975.85	39.7698	40.9877	44.515	40.4911	34.7942	32.3327	36.1691	28.677
Q8CQF5	Q5HKB7	9	1	43.812	0.00758295	0.00125786	1.86711	0.904455	planctonic clinic	sessile clinic	Arsenate reductase OS=Staphylococcus epidermidis (strain ATCC 12228) OX=176280 GN=arsC PE=3 SV=1	5.85984	7.15956	8.09369	7.9869	2.53865	3.69128	4.22795	5.12772	1675.15	2249.92	1944.24	1851.86	704.056	1027.79	1131.88	1247.35	5.85984	7.15956	8.09369	7.9869	2.53865	3.69128	4.22795	5.12772
Q5HP65	Q8CP59	41	21	265.798	0.00810855	0.00133183	1.38196	0.896283	planctonic clinic	sessile clinic	Probable elastin-binding protein EbpS OS=Staphylococcus epidermidis (strain ATCC 35984 / RP62A) OX=176279 GN=ebpS PE=4 SV=1	25.8121	27.2978	33.5694	34.8354	21.3569	21.2313	21.0917	24.2491	7378.92	8578.43	8063.94	8077.03	5923.01	5911.6	5646.52	5898.74	25.8121	27.2978	33.5694	34.8354	21.3569	21.2313	21.0917	24.2491
Q5HNF9	Q8CNV2	44	18	337.651	0.00932091	0.00152348	1.28841	0.8779	planctonic clinic	sessile clinic	Putative dipeptidase SERP1310 OS=Staphylococcus epidermidis (strain ATCC 35984 / RP62A) OX=176279 GN=SERP1310 PE=3 SV=1	35.3937	29.2628	32.6549	34.5469	28.291	22.3723	24.5152	27.163	10118	9195.92	7844.26	8010.13	7846.09	6229.29	6563.03	6607.55	35.3937	29.2628	32.6549	34.5469	28.291	22.3723	24.5152	27.163
Q5HQ64	Q8CPM6	6	4	32.0753	0.0117526	0.00190232	1.27445	0.843169	planctonic clinic	sessile clinic	Divalent metal cation transporter MntH OS=Staphylococcus epidermidis (strain ATCC 35984 / RP62A) OX=176279 GN=mntH PE=3 SV=1	5.71786	4.71164	5.4366	5.09453	4.52228	3.57816	3.93289	4.41348	1634.57	1480.65	1305.96	1181.23	1254.19	996.296	1052.89	1073.6	5.71786	4.71164	5.4366	5.09453	4.52228	3.57816	3.93289	4.41348
P0C0M6	P0C0M7	15	9	123.793	0.0124254	0.00199672	1.18448	0.834072	planctonic clinic	sessile clinic	Serine-protein kinase RsbW OS=Staphylococcus epidermidis OX=1282 GN=rsbW PE=3 SV=1	47.9371	44.0326	49.6973	53.4854	43.4483	39.4037	39.4523	42.454	13703.8	13837.4	11938.1	12401.3	12049.7	10971.5	10561.9	10327.2	47.9371	44.0326	49.6973	53.4854	43.4483	39.4037	39.4523	42.454
Q8CP47	Q5HP42	53	24	408.638	0.012879	0.00206466	1.19864	0.828061	planctonic clinic	sessile clinic	6-phosphogluconate dehydrogenase_ decarboxylating OS=Staphylococcus epidermidis (strain ATCC 12228) OX=176280 GN=gnd PE=3 SV=1	74.6677	67.3534	76.3068	81.7659	59.8	62.0381	59.8842	68.6402	21345.3	21166	18330.2	18958.5	16584.6	17273.8	16031.8	16697.1	74.6677	67.3534	76.3068	81.7659	59.8	62.0381	59.8842	68.6402
Q5HQR3	Q8CPW8	9	1	70.0239	0.0146728	0.00232987	1.24931	0.805228	planctonic clinic	sessile clinic	Glycine cleavage system H protein OS=Staphylococcus epidermidis (strain ATCC 35984 / RP62A) OX=176279 GN=gcvH PE=3 SV=1	26.925	26.5496	33.1109	29.6702	23.1811	23.7811	20.8223	25.2717	7697.06	8343.28	7953.79	6879.42	6428.92	6621.56	5574.41	6147.49	26.925	26.5496	33.1109	29.6702	23.1811	23.7811	20.8223	25.2717
Q5HLN0	Q8CN91	55	17	344.409	0.0177654	0.00279438	1.16385	0.769119	planctonic clinic	sessile clinic	Probable malate:quinone oxidoreductase 1 OS=Staphylococcus epidermidis (strain ATCC 35984 / RP62A) OX=176279 GN=mqo1 PE=3 SV=1	18.156	17.2663	19.3545	20.2937	15.5311	15.553	15.788	17.63	5190.26	5426.01	4649.28	4705.34	4307.31	4330.54	4226.65	4288.61	18.156	17.2663	19.3545	20.2937	15.5311	15.553	15.788	17.63
Q8CPY7	Q5HQV8	23	11	160.882	0.0190925	0.00298209	1.27749	0.754766	planctonic clinic	sessile clinic	Epimerase family protein SE_0553 OS=Staphylococcus epidermidis (strain ATCC 12228) OX=176280 GN=SE_0553 PE=3 SV=1	25.4247	22.4699	26.9959	27.5909	23.828	17.7371	19.4633	19.1928	7268.18	7061.23	6484.87	6397.3	6608.34	4938.67	5210.57	4668.77	25.4247	22.4699	26.9959	27.5909	23.828	17.7371	19.4633	19.1928
Q5HM67	Q8CNH0	35	14	277.216	0.0196482	0.00304751	1.22549	0.748944	planctonic clinic	sessile clinic	Phosphoglucosamine mutase OS=Staphylococcus epidermidis (strain ATCC 35984 / RP62A) OX=176279 GN=glmM PE=3 SV=1	62.1203	60.1247	73.9713	71.0378	50.3588	51.7232	56.1642	59.833	17758.4	18894.4	17769.2	16471	13966.3	14401.7	15035.9	14554.7	62.1203	60.1247	73.9713	71.0378	50.3588	51.7232	56.1642	59.833

## Sheet: SC005_FC>20%
Accession		Peptide count	Unique peptides	Confidence score	Anova (p)	q Value	Max fold change	Power	Highest mean condition	Lowest mean condition	Description	VG_PC1_050419	VG_PC1_050419_2	VG_PC1_050419_3	VG_PC1_050419_4	VG_SC1_050419	VG_SC1_050419_2	VG_SC1_050419_3	VG_SC1_050419_4	VG_PC1_050419	VG_PC1_050419_2	VG_PC1_050419_3	VG_PC1_050419_4	VG_SC1_050419	VG_SC1_050419_2	VG_SC1_050419_3	VG_SC1_050419_4	VG_PC1_050419	VG_PC1_050419_2	VG_PC1_050419_3	VG_PC1_050419_4	VG_SC1_050419	VG_SC1_050419_2	VG_SC1_050419_3	VG_SC1_050419_4
Q5HN60	Q8CNQ3	13	2	64.6079	1.81936e-06	1.39798e-06	41.9017	1	sessile clinic	planctonic clinic	Monofunctional glycosyltransferase OS=Staphylococcus epidermidis (strain ATCC 35984 / RP62A) OX=176279 GN=mgt PE=3 SV=1	0.0814505	0.132753	0.179813	0.137397	7.20433	6.18926	4.14938	4.72417	23.2843	41.718	43.1943	31.8573	1998.01	1723.32	1110.84	1149.18	0.0814505	0.132753	0.179813	0.137397	7.20433	6.18926	4.14938	4.72417
Q5HL49	Q8CMZ9	13	6	85.9602	2.46217e-11	1.64596e-09	25.9495	1	sessile clinic	planctonic clinic	Probable transglycosylase IsaA OS=Staphylococcus epidermidis (strain ATCC 35984 / RP62A) OX=176279 GN=isaA PE=3 SV=1	8.76592	8.82626	8.33276	9.23019	219.63	227.787	239.349	225.492	2505.92	2773.68	2001.67	2140.14	60911.2	63424.4	64076.8	54852.2	8.76592	8.82626	8.33276	9.23019	219.63	227.787	239.349	225.492
Q5HP78	Q8CP68	14	2	70.1498	1.45341e-05	6.22821e-06	6.96872	1	sessile clinic	planctonic clinic	3-dehydroquinate synthase OS=Staphylococcus epidermidis (strain ATCC 35984 / RP62A) OX=176279 GN=aroB PE=3 SV=1	0.331395	0.549119	0.3818	0.190073	2.54299	3.08305	2.40675	2.0885	94.7361	172.563	91.715	44.0708	705.26	858.437	644.318	508.04	0.331395	0.549119	0.3818	0.190073	2.54299	3.08305	2.40675	2.0885
Q8CTX5	Q5HKI0	7	2	31.3019	5.0415e-05	1.64402e-05	6.75767	1	sessile clinic	planctonic clinic	Pyruvate formate-lyase-activating enzyme OS=Staphylococcus epidermidis (strain ATCC 12228) OX=176280 GN=pflA PE=3 SV=1	0.781471	1.6941	1.32994	1.24876	5.75603	8.86162	9.52092	10.0165	223.399	532.376	319.474	289.541	1596.35	2467.41	2548.87	2436.57	0.781471	1.6941	1.32994	1.24876	5.75603	8.86162	9.52092	10.0165
Q8CMV4	Q5HKS7	9	3	62.4638	4.08081e-09	4.62236e-08	6.06924	1	sessile clinic	planctonic clinic	Organic hydroperoxide resistance protein-like 2 OS=Staphylococcus epidermidis (strain ATCC 12228) OX=176280 GN=SE_2233 PE=3 SV=1	1.56467	1.51577	1.64721	1.56344	10.3749	9.02	9.20476	9.5824	447.291	476.335	395.688	362.503	2877.33	2511.51	2464.24	2330.98	1.56467	1.51577	1.64721	1.56344	10.3749	9.02	9.20476	9.5824
Q5HRX4	Q8CQR0	21	3	148.093	0.000402752	9.34859e-05	5.85032	0.999916	sessile clinic	planctonic clinic	Xanthine phosphoribosyltransferase OS=Staphylococcus epidermidis (strain ATCC 35984 / RP62A) OX=176279 GN=xpt PE=3 SV=1	0.188077	0.179801	0.297455	0.1788	1.7866	1.09971	1.12708	0.925051	53.7657	56.5032	71.4539	41.457	495.488	306.202	301.734	225.024	0.188077	0.179801	0.297455	0.1788	1.7866	1.09971	1.12708	0.925051
Q5HNZ8	Q8CSE3	4	1	26.126	1.09634e-05	4.98574e-06	5.29696	1	sessile clinic	planctonic clinic	50S ribosomal protein L33 1 OS=Staphylococcus epidermidis (strain ATCC 35984 / RP62A) OX=176279 GN=rpmG1 PE=3 SV=1	8.61593	13.1481	14.0609	14.3397	58.9805	68.8901	66.9476	70.9016	2463.04	4131.84	3377.66	3324.83	16357.4	19181.6	17922.8	17247.2	8.61593	13.1481	14.0609	14.3397	58.9805	68.8901	66.9476	70.9016
Q5HLW1	Q8CNC9	39	14	261.788	1.21746e-08	6.78224e-08	5.15535	1	sessile clinic	planctonic clinic	Urease subunit alpha OS=Staphylococcus epidermidis (strain ATCC 35984 / RP62A) OX=176279 GN=ureC PE=3 SV=1	11.9969	10.7106	11.4642	12.1152	57.6626	62.9922	56.2093	61.7612	3429.57	3365.83	2753.89	2809.07	15991.9	17539.4	15048	15023.8	11.9969	10.7106	11.4642	12.1152	57.6626	62.9922	56.2093	61.7612
Q8CRP5		31	1	223.022	1.14629e-07	2.40173e-07	4.60398	1	sessile clinic	planctonic clinic	D-alanine--D-alanine ligase OS=Staphylococcus epidermidis (strain ATCC 12228) OX=176280 GN=ddl PE=3 SV=1	1.40401	1.57772	1.35101	1.57757	7.3562	7.05704	6.59023	6.2075	401.363	495.805	324.537	365.779	2040.13	1964.95	1764.29	1510.01	1.40401	1.57772	1.35101	1.57757	7.3562	7.05704	6.59023	6.2075
Q5HRL3	Q8CTT2	22	8	172.057	5.199e-07	6.70828e-07	4.17412	1	sessile clinic	planctonic clinic	50S ribosomal protein L10 OS=Staphylococcus epidermidis (strain ATCC 35984 / RP62A) OX=176279 GN=rplJ PE=3 SV=1	34.081	29.5817	36.6379	37.5105	153.154	132.855	151.478	137.753	9742.76	9296.16	8801.06	8697.29	42474.9	36991.9	40552.6	33509.2	34.081	29.5817	36.6379	37.5105	153.154	132.855	151.478	137.753
Q5HKF3	Q8CTZ3	8	1	33.2956	0.000556479	0.00012359	4.15409	0.999714	sessile clinic	planctonic clinic	6-carboxyhexanoate--CoA ligase OS=Staphylococcus epidermidis (strain ATCC 35984 / RP62A) OX=176279 GN=bioW PE=3 SV=1	0.239729	0.272991	0.367675	0.141294	1.42114	0.990811	1.04733	0.784898	68.5314	85.7882	88.3219	32.7608	394.133	275.879	280.385	190.931	0.239729	0.272991	0.367675	0.141294	1.42114	0.990811	1.04733	0.784898
Q8CRD9	Q5HLT3	8	2	37.7463	0.000109335	3.12351e-05	4.0609	1	sessile clinic	planctonic clinic	N-acetylmuramic acid 6-phosphate etherase OS=Staphylococcus epidermidis (strain ATCC 12228) OX=176280 GN=murQ PE=3 SV=1	1.14824	1.20479	1.64309	0.889807	5.75146	4.49259	3.75053	5.84668	328.248	378.609	394.698	206.313	1595.08	1250.91	1004.07	1422.24	1.14824	1.20479	1.64309	0.889807	5.75146	4.49259	3.75053	5.84668
Q5HRZ5	Q8CQP4	19	9	155.858	9.31075e-09	6.22423e-08	3.95079	1	sessile clinic	planctonic clinic	30S ribosomal protein S6 OS=Staphylococcus epidermidis (strain ATCC 35984 / RP62A) OX=176279 GN=rpsF PE=3 SV=1	42.4775	42.2095	47.6022	45.2237	173.063	169.983	178.727	179.542	12143	13264.5	11434.9	10485.7	47996.6	47329.7	47847.5	43674.6	42.4775	42.2095	47.6022	45.2237	173.063	169.983	178.727	179.542
Q8CSW0	Q5HPX3	25	8	143.907	2.89989e-05	1.12576e-05	3.84202	1	sessile clinic	planctonic clinic	Probable dual-specificity RNA methyltransferase RlmN OS=Staphylococcus epidermidis (strain ATCC 12228) OX=176280 GN=rlmN PE=3 SV=1	0.606106	0.494384	0.347911	0.639807	1.66766	1.97212	2.09618	2.28699	173.268	155.362	83.5742	148.347	462.499	549.112	561.175	556.325	0.606106	0.494384	0.347911	0.639807	1.66766	1.97212	2.09618	2.28699
Q5HLN3	Q8CRA9	7	1	37.1477	1.32022e-06	1.17676e-06	3.83154	1	sessile clinic	planctonic clinic	Putative hemin transport system permease protein HrtB OS=Staphylococcus epidermidis (strain ATCC 35984 / RP62A) OX=176279 GN=hrtB PE=3 SV=1	1.01686	0.752101	0.795436	0.834079	3.63659	3.12266	3.26116	3.00102	290.691	236.35	191.077	193.392	1008.55	869.465	873.055	730.015	1.01686	0.752101	0.795436	0.834079	3.63659	3.12266	3.26116	3.00102
Q5HM11	Q8CRH2	45	15	361.759	1.14967e-07	2.40173e-07	3.77665	1	sessile clinic	planctonic clinic	50S ribosomal protein L5 OS=Staphylococcus epidermidis (strain ATCC 35984 / RP62A) OX=176279 GN=rplE PE=3 SV=1	52.2267	49.4142	54.0606	58.5957	200.214	193.594	195.536	219.982	14930.1	15528.6	12986.3	13586.2	55526.3	53904	52347.6	53512	52.2267	49.4142	54.0606	58.5957	200.214	193.594	195.536	219.982
Q5HP76	Q8CSI0	18	9	153.888	1.08854e-08	6.61533e-08	3.7729	1	sessile clinic	planctonic clinic	Nucleoside diphosphate kinase OS=Staphylococcus epidermidis (strain ATCC 35984 / RP62A) OX=176279 GN=ndk PE=3 SV=1	32.1873	30.6697	30.7694	31.1539	116.235	112.175	114.514	127.86	9201.41	9638.05	7391.34	7223.43	32236.1	31233.8	30656.9	31102.6	32.1873	30.6697	30.7694	31.1539	116.235	112.175	114.514	127.86
Q5HM07	P66175	10	5	85.7751	5.35895e-07	6.70828e-07	3.61373	1	sessile clinic	planctonic clinic	50S ribosomal protein L29 OS=Staphylococcus epidermidis (strain ATCC 35984 / RP62A) OX=176279 GN=rpmC PE=3 SV=1	38.2075	38.1348	46.8876	41.0018	148.366	136.084	150.818	158.219	10922.4	11984	11263.2	9506.79	41147.1	37891	40376.1	38487.7	38.2075	38.1348	46.8876	41.0018	148.366	136.084	150.818	158.219
Q5HM31	Q8CRI9	25	13	229.186	3.58025e-07	5.21848e-07	3.53115	1	sessile clinic	planctonic clinic	50S ribosomal protein L13 OS=Staphylococcus epidermidis (strain ATCC 35984 / RP62A) OX=176279 GN=rplM PE=3 SV=1	48.8173	44.3519	56.0788	52.9433	171.689	181.064	183.865	177.35	13955.4	13937.7	13471.1	12275.6	47615.3	50415.2	49223.1	43141.4	48.8173	44.3519	56.0788	52.9433	171.689	181.064	183.865	177.35
Q5HPZ3	Q8CPJ9	19	5	107.826	9.12672e-11	3.0506e-09	3.51415	1	sessile clinic	planctonic clinic	Bifunctional protein PyrR OS=Staphylococcus epidermidis (strain ATCC 35984 / RP62A) OX=176279 GN=pyrR PE=3 SV=1	4.47629	4.67748	4.70657	4.61284	16.2117	15.9546	16.2189	16.5324	1279.64	1469.91	1130.6	1069.55	4496.07	4442.36	4342.02	4021.61	4.47629	4.67748	4.70657	4.61284	16.2117	15.9546	16.2189	16.5324
Q8CTT5	Q5HRL5	15	6	109.378	1.59387e-06	1.31068e-06	3.41168	1	sessile clinic	planctonic clinic	50S ribosomal protein L11 OS=Staphylococcus epidermidis (strain ATCC 12228) OX=176280 GN=rplK PE=3 SV=1	34.2008	32.7325	40.6755	35.3637	109.876	124.889	116.509	136.504	9776.98	10286.3	9770.95	8199.53	30472.4	34773.7	31190.9	33205.3	34.2008	32.7325	40.6755	35.3637	109.876	124.889	116.509	136.504
Q5HPE0	Q8CP90	10	5	74.947	8.23828e-08	2.0623e-07	3.30887	1	sessile clinic	planctonic clinic	Cold shock protein CspA OS=Staphylococcus epidermidis (strain ATCC 35984 / RP62A) OX=176279 GN=cspA PE=3 SV=2	45.8586	39.3907	44.4242	44.5162	139.253	141.671	142.762	152.685	13109.6	12378.7	10671.4	10321.7	38619.7	39446.6	38219.3	37141.6	45.8586	39.3907	44.4242	44.5162	139.253	141.671	142.762	152.685
Q8CQQ7		12	3	65.2132	6.07723e-06	3.27631e-06	3.17857	1	sessile clinic	planctonic clinic	Uncharacterized protein SE_2353 OS=Staphylococcus epidermidis (strain ATCC 12228) OX=176280 GN=SE_2353 PE=4 SV=1	2.37744	3.24362	2.58933	2.58371	7.55599	8.52932	9.13998	9.08452	679.64	1019.32	622.001	599.065	2095.54	2374.88	2446.89	2209.86	2.37744	3.24362	2.58933	2.58371	7.55599	8.52932	9.13998	9.08452
Q8CRH9		28	2	187.768	4.14872e-09	4.62236e-08	3.13272	1	sessile clinic	planctonic clinic	50S ribosomal protein L15 OS=Staphylococcus epidermidis (strain ATCC 12228) OX=176280 GN=rplO PE=3 SV=1	28.206	28.778	29.4613	30.0383	89.3366	88.013	95.5362	92.024	8063.25	9043.57	7077.1	6964.75	24776.2	24506.1	25576.3	22385.4	28.206	28.778	29.4613	30.0383	89.3366	88.013	95.5362	92.024
Q5HM21	Q8CRI1	9	7	74.5558	1.11802e-07	2.40173e-07	3.10915	1	sessile clinic	planctonic clinic	Translation initiation factor IF-1 OS=Staphylococcus epidermidis (strain ATCC 35984 / RP62A) OX=176279 GN=infA PE=3 SV=1	21.5167	18.8711	21.1222	19.3408	63.7817	58.9405	63.2893	65.3658	6151	5930.29	5073.92	4484.42	17688.9	16411.3	16943.4	15900.6	21.5167	18.8711	21.1222	19.3408	63.7817	58.9405	63.2893	65.3658
Q8CNS0	Q5HNA4	13	3	77.7022	1.49038e-06	1.28661e-06	2.99615	1	sessile clinic	planctonic clinic	Uroporphyrinogen decarboxylase OS=Staphylococcus epidermidis (strain ATCC 12228) OX=176280 GN=hemE PE=3 SV=2	0.919521	1.13557	0.970946	0.898222	2.68562	3.17072	2.98554	2.91579	262.864	356.857	233.238	208.264	744.817	882.847	799.267	709.284	0.919521	1.13557	0.970946	0.898222	2.68562	3.17072	2.98554	2.91579
Q5HNT9	Q8CSB2	13	4	63.1683	5.0714e-06	2.77887e-06	2.86449	1	sessile clinic	planctonic clinic	Uridine kinase OS=Staphylococcus epidermidis (strain ATCC 35984 / RP62A) OX=176279 GN=udk PE=3 SV=1	1.41495	1.1769	1.32022	1.42555	4.44184	3.6471	3.71087	3.48971	404.491	369.843	317.14	330.532	1231.88	1015.49	993.449	848.893	1.41495	1.1769	1.32022	1.42555	4.44184	3.6471	3.71087	3.48971
Q5HQ34	Q8CPL8	10	1	46.9794	7.02747e-06	3.58615e-06	2.84336	1	sessile clinic	planctonic clinic	Ribonuclease HIII OS=Staphylococcus epidermidis (strain ATCC 35984 / RP62A) OX=176279 GN=rnhC PE=3 SV=1	3.34125	2.93943	3.50112	3.13943	8.07159	10.3501	8.38921	9.92884	955.165	923.725	841.03	727.916	2238.53	2881.87	2245.9	2415.25	3.34125	2.93943	3.50112	3.13943	8.07159	10.3501	8.38921	9.92884
Q5HLW3	Q8CND1	6	2	61.1589	4.76385e-06	2.72191e-06	2.75406	1	sessile clinic	planctonic clinic	Urease subunit gamma OS=Staphylococcus epidermidis (strain ATCC 35984 / RP62A) OX=176279 GN=ureA PE=3 SV=1	23.6007	20.0169	25.8652	24.1304	66.4898	61.3518	59.663	70.3118	6746.75	6290.37	6213.26	5594.94	18440	17082.7	15972.6	17103.8	23.6007	20.0169	25.8652	24.1304	66.4898	61.3518	59.663	70.3118
Q8CNC6		22	1	203.337	1.11208e-07	2.40173e-07	2.73321	1	sessile clinic	planctonic clinic	Urease accessory protein UreG OS=Staphylococcus epidermidis (strain ATCC 12228) OX=176280 GN=ureG PE=3 SV=1	7.2027	7.09524	7.94908	7.54565	21.2361	20.0677	19.1542	20.9718	2059.04	2229.7	1909.51	1749.56	5889.51	5587.59	5127.84	5101.51	7.2027	7.09524	7.94908	7.54565	21.2361	20.0677	19.1542	20.9718
P0C0N1	P0C0N0	32	15	239.937	2.61425e-06	1.88688e-06	2.72234	1	sessile clinic	planctonic clinic	Ornithine carbamoyltransferase OS=Staphylococcus epidermidis (strain ATCC 12228) OX=176280 GN=argF PE=3 SV=1	99.4433	87.633	106.611	112.894	268.781	265.337	279.51	293.222	28427.9	27539	25609.7	26175.8	74542.5	73879.9	74828.5	71328	99.4433	87.633	106.611	112.894	268.781	265.337	279.51	293.222
Q5HNS1	Q8CS98	42	9	231.7	3.56444e-05	1.27424e-05	2.70318	1	sessile clinic	planctonic clinic	Histidine--tRNA ligase OS=Staphylococcus epidermidis (strain ATCC 35984 / RP62A) OX=176279 GN=hisS PE=3 SV=1	9.88806	10.7366	11.9507	12.9239	27.143	37.1354	28.2634	30.4509	2826.7	3374.02	2870.76	2996.57	7527.69	10339.9	7566.49	7407.37	9.88806	10.7366	11.9507	12.9239	27.143	37.1354	28.2634	30.4509
Q8CSP4	Q5HPK0	10	3	53.291	0.000814975	0.000170253	2.6798	0.998988	sessile clinic	planctonic clinic	UPF0291 protein SE_1024 OS=Staphylococcus epidermidis (strain ATCC 12228) OX=176280 GN=SE_1024 PE=3 SV=1	4.09913	7.65828	5.7636	5.52852	11.4511	17.9904	16.3999	15.9268	1171.82	2406.64	1384.52	1281.86	3175.8	5009.2	4390.46	3874.28	4.09913	7.65828	5.7636	5.52852	11.4511	17.9904	16.3999	15.9268
Q5HNS9	Q8CSA5	28	9	149.929	1.59464e-06	1.31068e-06	2.66134	1	sessile clinic	planctonic clinic	tRNA-specific 2-thiouridylase MnmA OS=Staphylococcus epidermidis (strain ATCC 35984 / RP62A) OX=176279 GN=mnmA PE=3 SV=1	5.17256	4.61462	5.03574	4.98545	14.2023	11.9154	12.3516	14.2474	1478.68	1450.16	1209.67	1155.94	3938.8	3317.71	3306.69	3465.77	5.17256	4.61462	5.03574	4.98545	14.2023	11.9154	12.3516	14.2474
Q8CQU5	Q5HRR2	13	2	74.5231	0.000554797	0.00012359	2.65978	0.999717	sessile clinic	planctonic clinic	Ribosomal RNA small subunit methyltransferase A OS=Staphylococcus epidermidis (strain ATCC 12228) OX=176280 GN=rsmA PE=3 SV=1	1.1629	1.45971	1.34301	0.921796	2.7313	2.95385	2.92481	4.38947	332.438	458.718	322.614	213.73	757.486	822.463	783.009	1067.76	1.1629	1.45971	1.34301	0.921796	2.7313	2.95385	2.92481	4.38947
Q5HPU1	Q8CPH2	31	9	177.229	5.64575e-07	6.82901e-07	2.65298	1	sessile clinic	planctonic clinic	Methylenetetrahydrofolate--tRNA-(uracil-5-)-methyltransferase TrmFO OS=Staphylococcus epidermidis (strain ATCC 35984 / RP62A) OX=176279 GN=trmFO PE=3 SV=1	3.88144	3.71593	3.96028	4.05767	11.116	9.27219	10.2521	10.7868	1109.59	1167.74	951.327	940.822	3082.85	2581.73	2744.63	2623.95	3.88144	3.71593	3.96028	4.05767	11.116	9.27219	10.2521	10.7868
Q5HN91	Q8CRY0	12	8	100.079	1.49119e-07	2.84816e-07	2.59498	1	sessile clinic	planctonic clinic	UPF0342 protein SERP1381 OS=Staphylococcus epidermidis (strain ATCC 35984 / RP62A) OX=176279 GN=SERP1381 PE=3 SV=1	56.1976	61.356	64.4077	63.008	153.237	164.517	155.275	162.662	16065.2	19281.3	15471.8	14609.2	42498.1	45807.7	41569.2	39568.5	56.1976	61.356	64.4077	63.008	153.237	164.517	155.275	162.662
Q5HPV8	Q8CPI1	3	1	12.2834	1.85333e-06	1.4079e-06	2.59366	1	sessile clinic	planctonic clinic	Ribonuclease 3 OS=Staphylococcus epidermidis (strain ATCC 35984 / RP62A) OX=176279 GN=rnc PE=3 SV=1	3.80634	3.29541	3.1562	3.53644	8.82915	8.2631	8.94444	9.7413	1088.12	1035.59	758.173	819.969	2448.63	2300.76	2394.54	2369.63	3.80634	3.29541	3.1562	3.53644	8.82915	8.2631	8.94444	9.7413
Q5HM26	Q8CRI5	13	6	103.89	6.37222e-07	6.87068e-07	2.56474	1	sessile clinic	planctonic clinic	50S ribosomal protein L17 OS=Staphylococcus epidermidis (strain ATCC 35984 / RP62A) OX=176279 GN=rplQ PE=3 SV=1	61.399	59.5277	72.0212	65.0041	159.843	164.988	168.651	168.097	17552.2	18706.8	17300.7	15072	44330.1	45938.9	45150	40890.6	61.399	59.5277	72.0212	65.0041	159.843	164.988	168.651	168.097
Q5HRL4	Q8CTT4	46	17	332.427	4.00761e-06	2.39045e-06	2.52716	1	sessile clinic	planctonic clinic	50S ribosomal protein L1 OS=Staphylococcus epidermidis (strain ATCC 35984 / RP62A) OX=176279 GN=rplA PE=3 SV=1	76.9224	69.2924	79.2402	81.8602	181.149	188.443	185.391	221.652	21989.8	21775.4	19034.9	18980.3	50239.1	52469.6	49631.5	53918.2	76.9224	69.2924	79.2402	81.8602	181.149	188.443	185.391	221.652
Q5HM18		29	2	192.241	5.41881e-07	6.70828e-07	2.51457	1	sessile clinic	planctonic clinic	50S ribosomal protein L15 OS=Staphylococcus epidermidis (strain ATCC 35984 / RP62A) OX=176279 GN=rplO PE=3 SV=1	4.9422	5.34575	4.63404	4.94828	12.3308	13.2239	12.8656	11.5449	1412.83	1679.92	1113.18	1147.32	3419.76	3682.03	3444.28	2808.36	4.9422	5.34575	4.63404	4.94828	12.3308	13.2239	12.8656	11.5449
Q5HM01	Q8CRG2	19	6	128.054	2.33893e-08	1.0659e-07	2.49557	1	sessile clinic	planctonic clinic	50S ribosomal protein L23 OS=Staphylococcus epidermidis (strain ATCC 35984 / RP62A) OX=176279 GN=rplW PE=3 SV=1	60.783	59.8561	62.9566	60.0658	143.953	156.492	149.744	157.884	17376.1	18810	15123.3	13927	39923.3	43573.3	40088.5	38406.3	60.783	59.8561	62.9566	60.0658	143.953	156.492	149.744	157.884
P0A041		15	4	79.2752	6.95167e-05	2.14156e-05	2.4829	1	sessile clinic	planctonic clinic	Penicillinase repressor OS=Staphylococcus epidermidis (strain ATCC 12228) OX=176280 GN=blaI PE=3 SV=1	11.1865	16.07	16.4046	14.7135	33.5883	34.6999	37.3916	39.2584	3197.9	5050.06	3940.67	3411.51	9315.22	9661.77	10010.2	9549.84	11.1865	16.07	16.4046	14.7135	33.5883	34.6999	37.3916	39.2584
Q5HNK5	Q8CS67	31	10	179.329	6.94362e-08	2.0623e-07	2.45321	1	sessile clinic	planctonic clinic	Acetyl-coenzyme A carboxylase carboxyl transferase subunit alpha OS=Staphylococcus epidermidis (strain ATCC 35984 / RP62A) OX=176279 GN=accA PE=3 SV=1	6.34823	6.15551	6.85353	6.08299	15.7151	15.9317	15.5962	15.1674	1814.77	1934.39	1646.33	1410.42	4358.34	4435.99	4175.29	3689.56	6.34823	6.15551	6.85353	6.08299	15.7151	15.9317	15.5962	15.1674
Q5HME0	Q8CRP6	51	20	352.743	6.58957e-07	6.92773e-07	2.43172	1	sessile clinic	planctonic clinic	DEAD-box ATP-dependent RNA helicase CshA OS=Staphylococcus epidermidis (strain ATCC 35984 / RP62A) OX=176279 GN=cshA PE=3 SV=1	5.9678	5.84727	6.37483	6.64687	15.926	13.8958	15.3062	15.2681	1706.02	1837.52	1531.34	1541.16	4416.84	3869.13	4097.68	3714.05	5.9678	5.84727	6.37483	6.64687	15.926	13.8958	15.3062	15.2681
Q8CP18		33	1	218.026	0.003002	0.000536587	2.4167	0.976666	sessile clinic	planctonic clinic	Chaperone protein DnaJ OS=Staphylococcus epidermidis (strain ATCC 12228) OX=176280 GN=dnaJ PE=3 SV=1	0.757463	0.675646	0.718622	1.14276	2.11768	2.69575	1.59636	1.55201	216.536	212.324	172.625	264.963	587.306	750.599	427.365	377.536	0.757463	0.675646	0.718622	1.14276	2.11768	2.69575	1.59636	1.55201
Q8CP85		10	1	52.58	3.89639e-07	5.38873e-07	2.40579	1	sessile clinic	planctonic clinic	Uncharacterized protein SE_1092 OS=Staphylococcus epidermidis (strain ATCC 12228) OX=176280 GN=SE_1092 PE=3 SV=1	2.38041	2.18758	2.53373	2.40291	5.59684	6.06974	5.45292	5.7466	680.488	687.453	608.645	557.145	1552.2	1690.05	1459.82	1397.89	2.38041	2.18758	2.53373	2.40291	5.59684	6.06974	5.45292	5.7466
Q8CSH5	Q5HP68	18	2	119.87	0.000257362	6.37208e-05	2.38433	0.999988	sessile clinic	planctonic clinic	Cytidylate kinase OS=Staphylococcus epidermidis (strain ATCC 12228) OX=176280 GN=cmk PE=3 SV=1	5.42022	3.92074	3.09672	3.77838	9.15834	10.0008	9.82318	9.68201	1549.48	1232.1	743.886	876.065	2539.93	2784.61	2629.8	2355.21	5.42022	3.92074	3.09672	3.77838	9.15834	10.0008	9.82318	9.68201
Q5HQG4	Q8CT64	4	2	24.1524	7.45892e-05	2.24607e-05	2.31386	1	sessile clinic	planctonic clinic	UPF0738 protein SERP0585 OS=Staphylococcus epidermidis (strain ATCC 35984 / RP62A) OX=176279 GN=SERP0585 PE=3 SV=1	15.6421	18.1943	21.3717	22.9052	45.1697	42.2826	45.6865	47.6048	4471.61	5717.62	5133.84	5310.87	12527.1	11773.1	12230.9	11580.1	15.6421	18.1943	21.3717	22.9052	45.1697	42.2826	45.6865	47.6048
Q5HM14	Q8CRH5	27	8	234.365	8.32943e-08	2.0623e-07	2.30496	1	sessile clinic	planctonic clinic	50S ribosomal protein L6 OS=Staphylococcus epidermidis (strain ATCC 35984 / RP62A) OX=176279 GN=rplF PE=3 SV=1	98.0194	90.1551	97.6489	101.042	228.041	215.009	223.582	225.075	28020.8	28331.5	23456.9	23427.9	63243.9	59866.7	59855.9	54750.9	98.0194	90.1551	97.6489	101.042	228.041	215.009	223.582	225.075
Q5HNY5	Q8CSD7	18	8	100.786	7.69906e-05	2.28747e-05	2.24185	1	sessile clinic	planctonic clinic	Putative pyruvate_ phosphate dikinase regulatory protein 1 OS=Staphylococcus epidermidis (strain ATCC 35984 / RP62A) OX=176279 GN=SERP1129 PE=3 SV=1	9.03578	11.4089	13.0725	11.0092	22.1854	25.6176	25.649	26.3695	2583.06	3585.28	3140.23	2552.63	6152.8	7132.9	6866.58	6414.53	9.03578	11.4089	13.0725	11.0092	22.1854	25.6176	25.649	26.3695
Q5HK14	Q8CU90	24	7	188.568	6.85549e-07	6.94377e-07	2.21432	1	sessile clinic	planctonic clinic	50S ribosomal protein L9 OS=Staphylococcus epidermidis (strain ATCC 35984 / RP62A) OX=176279 GN=rplI PE=3 SV=1	21.7107	20.6131	20.791	22.3275	44.6655	46.8456	45.9289	51.757	6206.44	6477.73	4994.36	5176.92	12387.3	13043.6	12295.8	12590.2	21.7107	20.6131	20.791	22.3275	44.6655	46.8456	45.9289	51.757
Q5HNR9	Q8CP01	15	4	79.836	0.000104914	3.01009e-05	2.18479	1	sessile clinic	planctonic clinic	D-aminoacyl-tRNA deacylase OS=Staphylococcus epidermidis (strain ATCC 35984 / RP62A) OX=176279 GN=dtd PE=3 SV=1	7.7593	6.37788	7.50485	8.36934	18.0388	14.5684	14.5449	18.4164	2218.15	2004.27	1802.79	1940.54	5002.8	4056.4	3893.87	4479.9	7.7593	6.37788	7.50485	8.36934	18.0388	14.5684	14.5449	18.4164
Q5HM06	Q8CRG7	21	7	150.07	3.73748e-09	4.62236e-08	2.16289	1	sessile clinic	planctonic clinic	50S ribosomal protein L16 OS=Staphylococcus epidermidis (strain ATCC 35984 / RP62A) OX=176279 GN=rplP PE=3 SV=1	37.4959	36.4375	36.394	37.7255	82.207	77.6183	80.1884	80.209	10719	11450.6	8742.47	8747.13	22798.9	21611.9	21467.5	19511.3	37.4959	36.4375	36.394	37.7255	82.207	77.6183	80.1884	80.209
Q5HNL6	Q8CS70	19	8	121.254	3.47227e-06	2.21068e-06	2.16096	1	sessile clinic	planctonic clinic	Dephospho-CoA kinase OS=Staphylococcus epidermidis (strain ATCC 35984 / RP62A) OX=176279 GN=coaE PE=3 SV=1	7.00429	7.05321	8.2785	8.22627	16.8238	16.1712	16.8661	16.1829	2002.32	2216.49	1988.64	1907.37	4665.83	4502.66	4515.27	3936.6	7.00429	7.05321	8.2785	8.22627	16.8238	16.1712	16.8661	16.1829
Q5HP20	Q8CP34	12	6	76.0228	1.13621e-06	1.02643e-06	2.1325	1	sessile clinic	planctonic clinic	Elongation factor P OS=Staphylococcus epidermidis (strain ATCC 35984 / RP62A) OX=176279 GN=efp PE=3 SV=1	24.9698	21.0131	23.7621	23.9627	49.8271	48.669	50.0384	51.2971	7138.12	6603.43	5708.06	5556.05	13818.8	13551.3	13395.9	12478.3	24.9698	21.0131	23.7621	23.9627	49.8271	48.669	50.0384	51.2971
Q5HQI2	Q8CPT4	34	11	212.971	2.70966e-06	1.88688e-06	2.11305	1	sessile clinic	planctonic clinic	3-oxoacyl-[acyl-carrier-protein] synthase 3 OS=Staphylococcus epidermidis (strain ATCC 35984 / RP62A) OX=176279 GN=fabH PE=3 SV=1	8.32623	8.58508	9.14907	8.83779	17.2847	17.2988	18.8005	20.3575	2380.22	2697.89	2197.76	2049.16	4793.65	4816.63	5033.14	4952.08	8.32623	8.58508	9.14907	8.83779	17.2847	17.2988	18.8005	20.3575
Q5HM00	Q8CRG1	16	5	111.213	2.66146e-05	1.05277e-05	2.08405	1	sessile clinic	planctonic clinic	50S ribosomal protein L4 OS=Staphylococcus epidermidis (strain ATCC 35984 / RP62A) OX=176279 GN=rplD PE=3 SV=1	46.3091	41.5987	50.5566	45.9001	90.1729	93.1333	89.9436	110.976	13238.4	13072.5	12144.6	10642.5	25008.1	25931.8	24079.1	26995.5	46.3091	41.5987	50.5566	45.9001	90.1729	93.1333	89.9436	110.976
Q5HKJ3	Q8CTX1	23	11	186.664	8.29869e-06	4.07376e-06	2.07642	1	sessile clinic	planctonic clinic	Carbamate kinase OS=Staphylococcus epidermidis (strain ATCC 35984 / RP62A) OX=176279 GN=arcC PE=3 SV=1	54.6682	53.1499	58.5247	61.2124	110.064	125.757	109.437	127.241	15628	16702.5	14058.6	14192.9	30524.7	35015.5	29297.8	30952.1	54.6682	53.1499	58.5247	61.2124	110.064	125.757	109.437	127.241
Q5HMC0	Q8CNJ8	7	2	42.573	0.000122872	3.40829e-05	2.07117	1	sessile clinic	planctonic clinic	ATP synthase epsilon chain OS=Staphylococcus epidermidis (strain ATCC 35984 / RP62A) OX=176279 GN=atpC PE=3 SV=1	5.87988	7.18832	5.84405	7.44105	13.9755	11.6083	14.6361	14.3623	1680.88	2258.95	1403.84	1725.3	3875.89	3232.18	3918.29	3493.72	5.87988	7.18832	5.84405	7.44105	13.9755	11.6083	14.6361	14.3623
Q5HRI7	Q8CTR9	6	3	47.5665	8.8693e-06	4.17544e-06	2.05053	1	sessile clinic	planctonic clinic	FMN-dependent NADPH-azoreductase OS=Staphylococcus epidermidis (strain ATCC 35984 / RP62A) OX=176279 GN=azo1 PE=3 SV=1	3.72003	3.67513	3.80991	3.85704	8.81287	6.92819	7.54055	7.60369	1063.45	1154.92	915.206	894.304	2444.12	1929.07	2018.7	1849.64	3.72003	3.67513	3.80991	3.85704	8.81287	6.92819	7.54055	7.60369
Q5HR69	Q8CQ32	18	5	105.034	1.62723e-05	6.79876e-06	2.03325	1	sessile clinic	planctonic clinic	Iron-sulfur cluster repair protein ScdA OS=Staphylococcus epidermidis (strain ATCC 35984 / RP62A) OX=176279 GN=scdA PE=3 SV=1	3.11461	2.87234	3.28318	3.49979	5.87837	6.45272	7.11647	6.51689	890.376	902.643	788.675	811.47	1630.28	1796.68	1905.17	1585.27	3.11461	2.87234	3.28318	3.49979	5.87837	6.45272	7.11647	6.51689
Q5HM05	Q8CRG6	49	17	337.682	3.68445e-06	2.32363e-06	2.01771	1	sessile clinic	planctonic clinic	30S ribosomal protein S3 OS=Staphylococcus epidermidis (strain ATCC 35984 / RP62A) OX=176279 GN=rpsC PE=3 SV=1	77.4072	73.5833	86.1209	82.5708	157.546	158.052	155.155	174.272	22128.4	23123.8	20687.7	19145.1	43693.1	44007.5	41536.9	42392.7	77.4072	73.5833	86.1209	82.5708	157.546	158.052	155.155	174.272
Q8CPH4		27	1	254.817	4.54749e-06	2.64347e-06	2.00436	1	sessile clinic	planctonic clinic	Succinate--CoA ligase [ADP-forming] subunit alpha OS=Staphylococcus epidermidis (strain ATCC 12228) OX=176280 GN=sucD PE=3 SV=1	3.27586	3.27884	3.13917	3.50104	6.71989	6.18791	6.24175	7.29776	936.472	1030.38	754.083	811.76	1863.66	1722.95	1671	1775.22	3.27586	3.27884	3.13917	3.50104	6.71989	6.18791	6.24175	7.29776
Q5HNR0	Q8CS91	11	3	54.603	0.000128914	3.5032e-05	2.00243	1	sessile clinic	planctonic clinic	Holliday junction ATP-dependent DNA helicase RuvB OS=Staphylococcus epidermidis (strain ATCC 35984 / RP62A) OX=176279 GN=ruvB PE=3 SV=1	1.84437	1.37	1.50766	1.43885	3.49794	2.97627	3.09584	2.76669	527.25	430.527	362.166	333.615	970.103	828.706	828.796	673.014	1.84437	1.37	1.50766	1.43885	3.49794	2.97627	3.09584	2.76669
Q5HM32	Q8CRJ0	10	4	65.001	3.92326e-05	1.33979e-05	1.97268	1	sessile clinic	planctonic clinic	30S ribosomal protein S9 OS=Staphylococcus epidermidis (strain ATCC 35984 / RP62A) OX=176279 GN=rpsI PE=3 SV=1	64.1504	65.5225	78.4549	76.6786	137.518	138.088	130.817	155.409	18338.7	20590.7	18846.2	17778.9	38138.5	38449	35021.4	37804.1	64.1504	65.5225	78.4549	76.6786	137.518	138.088	130.817	155.409
Q5HR97	Q8CTM4	9	2	38.1099	0.000248008	6.22429e-05	1.96859	0.99999	sessile clinic	planctonic clinic	Teichoic acids export ATP-binding protein TagH OS=Staphylococcus epidermidis (strain ATCC 35984 / RP62A) OX=176279 GN=tagH PE=3 SV=1	1.14017	1.49625	1.43685	1.17462	2.77478	2.4818	2.85619	2.21819	325.941	470.201	345.155	272.351	769.545	691.028	764.638	539.589	1.14017	1.49625	1.43685	1.17462	2.77478	2.4818	2.85619	2.21819
Q5HP77	Q8CP67	21	5	130.04	1.28813e-05	5.62997e-06	1.96686	1	sessile clinic	planctonic clinic	Chorismate synthase OS=Staphylococcus epidermidis (strain ATCC 35984 / RP62A) OX=176279 GN=aroC PE=3 SV=1	2.42977	2.11489	2.55985	2.13838	4.77294	4.59221	4.57868	4.23566	694.6	664.612	614.92	495.81	1323.7	1278.65	1225.77	1030.35	2.42977	2.11489	2.55985	2.13838	4.77294	4.59221	4.57868	4.23566
Q5HLD1	Q8CR67	30	12	204.502	4.85795e-06	2.74777e-06	1.94448	1	sessile clinic	planctonic clinic	UTP--glucose-1-phosphate uridylyltransferase OS=Staphylococcus epidermidis (strain ATCC 35984 / RP62A) OX=176279 GN=gtaB PE=3 SV=1	12.7949	11.7458	13.5496	13.334	26.6918	23.1982	24.6758	25.4278	3657.69	3691.16	3254.86	3091.66	7402.59	6459.25	6606.04	6185.46	12.7949	11.7458	13.5496	13.334	26.6918	23.1982	24.6758	25.4278
Q5HQ78	Q8CPN4	16	6	118.653	0.00030468	7.37965e-05	1.93042	0.999974	sessile clinic	planctonic clinic	Peptide deformylase OS=Staphylococcus epidermidis (strain ATCC 35984 / RP62A) OX=176279 GN=def PE=3 SV=1	5.83532	5.40527	7.62919	6.68237	10.985	12.4321	12.0983	13.8111	1668.15	1698.62	1832.66	1549.39	3046.53	3461.56	3238.89	3359.62	5.83532	5.40527	7.62919	6.68237	10.985	12.4321	12.0983	13.8111
Q5HLG0	Q8CN53	2	1	15.4748	0.00144392	0.000276578	1.92994	0.995102	sessile clinic	planctonic clinic	Antiholin-like protein LrgB OS=Staphylococcus epidermidis (strain ATCC 35984 / RP62A) OX=176279 GN=lrgB PE=3 SV=1	38.6892	37.3829	51.1861	48.2192	80.54	73.7591	76.063	108.299	11060.1	11747.7	12295.8	11180.2	22336.6	20537.3	20363.1	26344.4	38.6892	37.3829	51.1861	48.2192	80.54	73.7591	76.063	108.299
Q5HNM8	Q8CNY4	41	17	318.786	1.52045e-06	1.28661e-06	1.91683	1	sessile clinic	planctonic clinic	Trigger factor OS=Staphylococcus epidermidis (strain ATCC 35984 / RP62A) OX=176279 GN=tig PE=3 SV=1	76.4279	69.9251	71.8809	77.4974	135.218	141.272	138.647	151.728	21848.5	21974.2	17267	17968.8	37500.7	39335.5	37117.7	36908.7	76.4279	69.9251	71.8809	77.4974	135.218	141.272	138.647	151.728
Q5HM03	Q8CRG4	28	9	215.536	3.87864e-06	2.33642e-06	1.91557	1	sessile clinic	planctonic clinic	30S ribosomal protein S19 OS=Staphylococcus epidermidis (strain ATCC 35984 / RP62A) OX=176279 GN=rpsS PE=3 SV=1	58.6124	53.4028	62.7869	62.3687	108.661	115.099	113.268	117.289	16755.5	16782	15082.5	14461	30135.5	32048.1	30323.2	28531.3	58.6124	53.4028	62.7869	62.3687	108.661	115.099	113.268	117.289
Q5HMB6	Q8CNJ4	19	9	164.266	0.000177976	4.70335e-05	1.8892	0.999998	sessile clinic	planctonic clinic	ATP synthase subunit delta OS=Staphylococcus epidermidis (strain ATCC 35984 / RP62A) OX=176279 GN=atpH PE=3 SV=1	24.6866	21.7003	26.4307	30.0121	44.6683	46.4212	49.8403	53.3359	7057.16	6819.38	6349.1	6958.69	12388.1	12925.4	13342.9	12974.3	24.6866	21.7003	26.4307	30.0121	44.6683	46.4212	49.8403	53.3359
Q5HM13	Q8CRH4	18	10	112.688	3.35341e-05	1.23991e-05	1.86711	1	sessile clinic	planctonic clinic	30S ribosomal protein S8 OS=Staphylococcus epidermidis (strain ATCC 35984 / RP62A) OX=176279 GN=rpsH PE=3 SV=1	144.966	138.568	171.169	160.573	271.22	281.431	283.154	312.98	41441.4	43545.5	41117.7	37230.8	75218.9	78360.9	75804	76134.3	144.966	138.568	171.169	160.573	271.22	281.431	283.154	312.98
Q5HNE4	Q8CNU3	5	2	42.7056	0.00136589	0.00026314	1.85716	0.995734	sessile clinic	planctonic clinic	6_7-dimethyl-8-ribityllumazine synthase OS=Staphylococcus epidermidis (strain ATCC 35984 / RP62A) OX=176279 GN=ribH PE=3 SV=1	5.79135	6.81252	8.02908	8.57487	11.3311	12.8755	14.8592	15.178	1655.58	2140.86	1928.72	1988.19	3142.5	3585.03	3978	3692.13	5.79135	6.81252	8.02908	8.57487	11.3311	12.8755	14.8592	15.178
Q5HMB5	Q8CNJ3	24	8	162.375	4.24102e-05	1.41756e-05	1.85171	1	sessile clinic	planctonic clinic	ATP synthase subunit b OS=Staphylococcus epidermidis (strain ATCC 35984 / RP62A) OX=176279 GN=atpF PE=3 SV=1	14.8062	15.2891	13.0303	13.6839	24.6063	29.4474	26.9486	24.1925	4232.64	4804.64	3130.1	3172.79	6824.18	8199.27	7214.49	5884.97	14.8062	15.2891	13.0303	13.6839	24.6063	29.4474	26.9486	24.1925
Q8CNJ7	Q5HMB9	51	25	467.288	1.2541e-05	5.55206e-06	1.8342	1	sessile clinic	planctonic clinic	ATP synthase subunit beta OS=Staphylococcus epidermidis (strain ATCC 12228) OX=176280 GN=atpD PE=3 SV=1	99.116	92.0631	111.719	108.556	185.857	194.595	182.009	192.229	28334.3	28931.1	26836.8	25170.2	51544.5	54182.5	48726.2	46760.7	99.116	92.0631	111.719	108.556	185.857	194.595	182.009	192.229
Q8CPE6	Q5HPP0	67	27	575.751	3.94823e-05	1.33979e-05	1.81342	1	sessile clinic	planctonic clinic	Aerobic glycerol-3-phosphate dehydrogenase OS=Staphylococcus epidermidis (strain ATCC 12228) OX=176280 GN=glpD PE=3 SV=1	53.3411	52.9981	65.7007	57.8927	99.4239	102.177	103.615	111.749	15248.6	16654.8	15782.4	13423.2	27573.7	28449.9	27739.1	27183.5	53.3411	52.9981	65.7007	57.8927	99.4239	102.177	103.615	111.749
Q8CRG8	Q5HM08	13	4	84.0017	7.1249e-06	3.60832e-06	1.79947	1	sessile clinic	planctonic clinic	30S ribosomal protein S17 OS=Staphylococcus epidermidis (strain ATCC 12228) OX=176280 GN=rpsQ PE=3 SV=1	70.4342	64.9957	59.51	62.7752	120.883	109.918	114.556	118.394	20135	20425.1	14295.3	14555.2	33525	30605.2	30668.1	28800.1	70.4342	64.9957	59.51	62.7752	120.883	109.918	114.556	118.394
Q5HNQ6	Q8CS89	15	5	111.761	6.20117e-05	1.93714e-05	1.77651	1	sessile clinic	planctonic clinic	50S ribosomal protein L27 OS=Staphylococcus epidermidis (strain ATCC 35984 / RP62A) OX=176279 GN=rpmA PE=3 SV=1	51.1957	48.8113	56.6869	59.21	95.7683	89.0037	92.7096	106.075	14635.3	15339.1	13617.2	13728.6	26559.9	24782	24819.6	25803.3	51.1957	48.8113	56.6869	59.21	95.7683	89.0037	92.7096	106.075
Q8CS48	Q5HNH6	40	17	260.918	0.00365067	0.000642229	1.76288	0.967065	sessile clinic	planctonic clinic	Tyrosine--tRNA ligase OS=Staphylococcus epidermidis (strain ATCC 12228) OX=176280 GN=tyrS PE=3 SV=1	17.7025	15.6716	16.3837	16.8206	26.0156	22.3733	30.5052	38.4758	5060.62	4924.85	3935.64	3900.08	7215.05	6229.58	8166.64	9359.45	17.7025	15.6716	16.3837	16.8206	26.0156	22.3733	30.5052	38.4758
Q5HMB7	Q8CNJ5	47	18	358.34	1.38137e-05	5.95769e-06	1.75115	1	sessile clinic	planctonic clinic	ATP synthase subunit alpha OS=Staphylococcus epidermidis (strain ATCC 35984 / RP62A) OX=176279 GN=atpA PE=3 SV=1	85.4787	82.1776	92.4392	99.6492	157.738	153.374	160.836	158.02	24435.8	25824.6	22205.5	23104.9	43746.4	42705.1	43057.9	38439.3	85.4787	82.1776	92.4392	99.6492	157.738	153.374	160.836	158.02
Q5HM95	Q8CNI2	40	13	257.687	2.28167e-05	9.13351e-06	1.73708	1	sessile clinic	planctonic clinic	CTP synthase OS=Staphylococcus epidermidis (strain ATCC 35984 / RP62A) OX=176279 GN=pyrG PE=3 SV=1	11.7892	10.8021	10.8752	11.8956	18.9442	17.9124	21.0681	20.873	3370.19	3394.6	2612.42	2758.14	5253.9	4987.5	5640.2	5077.47	11.7892	10.8021	10.8752	11.8956	18.9442	17.9124	21.0681	20.873
Q5HMB8	Q8CNJ6	31	12	215.257	3.59489e-05	1.27829e-05	1.72829	1	sessile clinic	planctonic clinic	ATP synthase gamma chain OS=Staphylococcus epidermidis (strain ATCC 35984 / RP62A) OX=176279 GN=atpG PE=3 SV=1	23.1752	23.2578	26.2882	27.4237	40.1634	45.2448	43.016	44.655	6625.09	7308.83	6314.88	6358.52	11138.7	12597.9	11516	10862.6	23.1752	23.2578	26.2882	27.4237	40.1634	45.2448	43.016	44.655
Q8CSU0	Q5HPT2	30	7	222.573	7.29462e-05	2.21657e-05	1.71191	1	sessile clinic	planctonic clinic	Ribosome-recycling factor OS=Staphylococcus epidermidis (strain ATCC 12228) OX=176280 GN=frr PE=3 SV=1	31.3751	24.4768	29.2565	29.4482	49.2881	47.7659	47.5764	51.4798	8969.21	7691.91	7027.9	6827.93	13669.3	13299.8	12736.8	12522.8	31.3751	24.4768	29.2565	29.4482	49.2881	47.7659	47.5764	51.4798
Q5HLV8		23	4	177.831	5.63673e-05	1.81161e-05	1.71073	1	sessile clinic	planctonic clinic	Urease accessory protein UreG OS=Staphylococcus epidermidis (strain ATCC 35984 / RP62A) OX=176279 GN=ureG PE=3 SV=1	27.2095	25.802	31.1381	28.5704	49.8636	47.0058	44.0762	51.888	7778.4	8108.35	7479.91	6624.42	13828.9	13088.2	11799.8	12622.1	27.2095	25.802	31.1381	28.5704	49.8636	47.0058	44.0762	51.888
Q5HLK7	Q8CN76	3	1	20.9277	0.000738907	0.000156812	1.69304	0.999255	sessile clinic	planctonic clinic	Probable nitrate transporter NarT OS=Staphylococcus epidermidis (strain ATCC 35984 / RP62A) OX=176279 GN=narT PE=3 SV=1	5.37132	4.20441	4.41004	3.59501	7.46135	7.40443	7.84913	7.05009	1535.5	1321.25	1059.37	833.548	2069.29	2061.67	2101.32	1714.98	5.37132	4.20441	4.41004	3.59501	7.46135	7.40443	7.84913	7.05009
Q5HM23	Q8CRI3	25	11	180.274	0.00065666	0.000142064	1.68456	0.999493	sessile clinic	planctonic clinic	30S ribosomal protein S13 OS=Staphylococcus epidermidis (strain ATCC 35984 / RP62A) OX=176279 GN=rpsM PE=3 SV=1	85.7096	89.2403	92.4562	101.017	130.965	180.97	143.65	165.045	24501.8	28044.1	22209.6	23422	36321.1	50388.9	38457	40148.3	85.7096	89.2403	92.4562	101.017	130.965	180.97	143.65	165.045
Q8CMN6	Q5HS35	43	12	231.378	0.000226302	5.77414e-05	1.68378	0.999994	sessile clinic	planctonic clinic	tRNA uridine 5-carboxymethylaminomethyl modification enzyme MnmG OS=Staphylococcus epidermidis (strain ATCC 12228) OX=176280 GN=mnmG PE=3 SV=1	7.1241	6.04666	5.59944	5.71707	11.3882	10.3044	10.0809	9.4577	2036.57	1900.18	1345.08	1325.58	3158.35	2869.13	2698.79	2300.64	7.1241	6.04666	5.59944	5.71707	11.3882	10.3044	10.0809	9.4577
Q5HQ99	Q8CT29	9	3	50.741	0.000132264	3.5797e-05	1.66415	1	sessile clinic	planctonic clinic	Phosphoribosylformylglycinamidine cyclo-ligase OS=Staphylococcus epidermidis (strain ATCC 35984 / RP62A) OX=176279 GN=purM PE=3 SV=1	3.51011	3.54326	3.71351	4.36767	6.47046	5.84401	6.73996	6.13177	1003.44	1113.48	892.048	1012.7	1794.48	1627.19	1804.37	1491.59	3.51011	3.54326	3.71351	4.36767	6.47046	5.84401	6.73996	6.13177
P66618	Q5HRK6	23	6	169.495	6.49124e-06	3.41684e-06	1.64769	1	sessile clinic	planctonic clinic	30S ribosomal protein S7 OS=Staphylococcus epidermidis (strain ATCC 12228) OX=176280 GN=rpsG PE=3 SV=1	96.2321	85.9229	93.8039	98.473	150.68	154.032	150.468	161.768	27509.9	27001.5	22533.3	22832.2	41788.9	42888.3	40282.3	39351	96.2321	85.9229	93.8039	98.473	150.68	154.032	150.468	161.768
Q5HN29	Q8CRT9	57	15	336.359	0.00147767	0.000280631	1.6375	0.994817	sessile clinic	planctonic clinic	ATP-dependent DNA helicase PcrA OS=Staphylococcus epidermidis (strain ATCC 35984 / RP62A) OX=176279 GN=pcrA PE=3 SV=1	3.71115	3.36186	3.62825	4.99929	6.59314	5.94894	6.385	6.78259	1060.91	1056.47	871.567	1159.15	1828.51	1656.41	1709.35	1649.91	3.71115	3.36186	3.62825	4.99929	6.59314	5.94894	6.385	6.78259
Q5HQM1	Q8CPV5	35	13	317.341	9.70379e-05	2.82689e-05	1.61666	1	sessile clinic	planctonic clinic	NADH dehydrogenase-like protein SERP0527 OS=Staphylococcus epidermidis (strain ATCC 35984 / RP62A) OX=176279 GN=SERP0527 PE=3 SV=1	42.3527	46.1305	47.5681	52.5948	70.5813	80.6952	76.0947	77.6054	12107.4	14496.7	11426.7	12194.8	19574.7	22468.6	20371.6	18878	42.3527	46.1305	47.5681	52.5948	70.5813	80.6952	76.0947	77.6054
Q5HLW0	Q8CNC8	15	5	134.497	0.00023502	5.97379e-05	1.6062	0.999992	sessile clinic	planctonic clinic	Urease accessory protein UreE OS=Staphylococcus epidermidis (strain ATCC 35984 / RP62A) OX=176279 GN=ureE PE=3 SV=1	21.5231	20.0874	23.6446	22.9518	30.6944	38.3025	36.8836	35.7973	6152.83	6312.52	5679.84	5321.67	8512.65	10664.9	9874.22	8707.9	21.5231	20.0874	23.6446	22.9518	30.6944	38.3025	36.8836	35.7973
Q5HRK5	Q8CQ82	76	45	659.494	0.000315045	7.54865e-05	1.60211	0.99997	sessile clinic	planctonic clinic	Elongation factor G OS=Staphylococcus epidermidis (strain ATCC 35984 / RP62A) OX=176279 GN=fusA PE=3 SV=3	87.2942	79.6359	102.935	97.4796	139.376	150.318	140.956	157.876	24954.8	25025.8	24726.7	22601.9	38653.9	41854.1	37735.8	38404.2	87.2942	79.6359	102.935	97.4796	139.376	150.318	140.956	157.876
Q8CPY9	Q5HQW9	75	23	420.328	0.000343165	8.05336e-05	1.60138	0.999957	sessile clinic	planctonic clinic	UvrABC system protein A OS=Staphylococcus epidermidis (strain ATCC 12228) OX=176280 GN=uvrA PE=3 SV=1	11.1878	9.8702	12.7298	10.8048	18.9405	17.6433	16.0545	18.7712	3198.25	3101.74	3057.91	2505.23	5252.87	4912.56	4298.01	4566.21	11.1878	9.8702	12.7298	10.8048	18.9405	17.6433	16.0545	18.7712
Q5HPP1	Q8CSS0	46	22	395.899	8.39271e-06	4.07376e-06	1.59822	1	sessile clinic	planctonic clinic	Glycerol kinase OS=Staphylococcus epidermidis (strain ATCC 35984 / RP62A) OX=176279 GN=glpK PE=3 SV=1	52.255	53.3864	58.3119	59.0204	90.0008	89.4633	85.6374	91.2586	14938.1	16776.9	14007.5	13684.6	24960.4	24910	22926.2	22199.2	52.255	53.3864	58.3119	59.0204	90.0008	89.4633	85.6374	91.2586
Q5HRN7	Q8CQV5	54	28	396.287	1.28854e-05	5.62997e-06	1.59743	1	sessile clinic	planctonic clinic	Lysine--tRNA ligase OS=Staphylococcus epidermidis (strain ATCC 35984 / RP62A) OX=176279 GN=lysS PE=3 SV=1	30.8528	30.0681	31.0945	34.5517	50.9907	48.1853	50.1532	52.8527	8819.91	9449	7469.42	8011.25	14141.5	13416.6	13426.7	12856.7	30.8528	30.0681	31.0945	34.5517	50.9907	48.1853	50.1532	52.8527
Q8CSB3	Q5HNU0	14	6	103.901	7.14284e-05	2.19036e-05	1.59395	1	sessile clinic	planctonic clinic	Transcription elongation factor GreA OS=Staphylococcus epidermidis (strain ATCC 12228) OX=176280 GN=greA PE=3 SV=1	31.8899	33.1912	33.5667	32.8929	49.1798	51.2041	49.3398	59.9452	9116.39	10430.5	8063.29	7626.63	13639.3	14257.2	13208.9	14582	31.8899	33.1912	33.5667	32.8929	49.1798	51.2041	49.3398	59.9452
Q5HPC7	Q8CSL9	26	13	186.609	0.000330685	7.867e-05	1.58683	0.999963	sessile clinic	planctonic clinic	Dihydrolipoyllysine-residue succinyltransferase component of 2-oxoglutarate dehydrogenase complex OS=Staphylococcus epidermidis (strain ATCC 35984 / RP62A) OX=176279 GN=odhB PE=3 SV=1	28.7583	35.9526	31.5534	32.9828	46.2397	55.447	49.1204	54.2864	8221.15	11298.2	7579.66	7647.48	12823.9	15438.6	13150.2	13205.5	28.7583	35.9526	31.5534	32.9828	46.2397	55.447	49.1204	54.2864
Q8CN89		16	1	138.697	0.00060463	0.000132523	1.58454	0.999617	sessile clinic	planctonic clinic	Uncharacterized lipoprotein SE_1947 OS=Staphylococcus epidermidis (strain ATCC 12228) OX=176280 GN=SE_1947 PE=3 SV=1	8.18215	6.51258	8.43833	8.66247	13.1121	11.684	13.1726	12.4128	2339.04	2046.6	2027.03	2008.5	3636.44	3253.26	3526.47	3019.48	8.18215	6.51258	8.43833	8.66247	13.1121	11.684	13.1726	12.4128
Q5HRQ7	Q8CML1	11	5	89.2208	0.000117238	3.3069e-05	1.57145	1	sessile clinic	planctonic clinic	Putative septation protein SpoVG OS=Staphylococcus epidermidis (strain ATCC 35984 / RP62A) OX=176279 GN=spoVG PE=3 SV=1	80.3018	81.2509	97.6585	92.8197	134.632	135.383	138.065	145.119	22955.9	25533.3	23459.2	21521.4	37338	37695.9	36961.9	35301	80.3018	81.2509	97.6585	92.8197	134.632	135.383	138.065	145.119
Q5HNM1	Q8CS74	61	26	391.342	3.83461e-05	1.33497e-05	1.56698	1	sessile clinic	planctonic clinic	Threonine--tRNA ligase OS=Staphylococcus epidermidis (strain ATCC 35984 / RP62A) OX=176279 GN=thrS PE=3 SV=1	16.0514	15.1457	17.6663	16.9647	27.7414	25.4058	24.8189	25.1852	4588.62	4759.58	4243.75	3933.48	7693.67	7073.93	6644.35	6126.44	16.0514	15.1457	17.6663	16.9647	27.7414	25.4058	24.8189	25.1852
Q5HNM9	Q8CNY5	29	15	213.464	0.00087858	0.000181275	1.54961	0.998729	sessile clinic	planctonic clinic	ATP-dependent Clp protease ATP-binding subunit ClpX OS=Staphylococcus epidermidis (strain ATCC 35984 / RP62A) OX=176279 GN=clpX PE=3 SV=1	12.1356	10.8019	12.3412	12.6468	17.7595	22.1746	17.3069	17.0251	3469.22	3394.54	2964.57	2932.32	4925.32	6174.24	4633.28	4141.47	12.1356	10.8019	12.3412	12.6468	17.7595	22.1746	17.3069	17.0251
Q8CPY3	Q5HQV0	54	25	427.342	0.000476326	0.000108677	1.54726	0.999838	sessile clinic	planctonic clinic	Enolase OS=Staphylococcus epidermidis (strain ATCC 12228) OX=176280 GN=eno PE=3 SV=1	208.086	188.641	234.961	239.457	341.263	320.767	319.979	365.879	59485.7	59281	56441.7	55521.3	94644.3	89313.5	85662.6	89002.3	208.086	188.641	234.961	239.457	341.263	320.767	319.979	365.879
Q8CPB2	Q5HPH2	6	1	25.009	0.000318423	7.60234e-05	1.53032	0.999969	sessile clinic	planctonic clinic	Indole-3-glycerol phosphate synthase OS=Staphylococcus epidermidis (strain ATCC 12228) OX=176280 GN=trpC PE=3 SV=1	18.3379	15.3564	16.9766	18.991	26.8036	24.3439	26.7733	28.6839	5242.26	4825.79	4078.07	4403.3	7433.58	6778.26	7167.56	6977.52	18.3379	15.3564	16.9766	18.991	26.8036	24.3439	26.7733	28.6839
Q5HPD3		9	1	52.2511	9.53972e-05	2.8056e-05	1.52874	1	sessile clinic	planctonic clinic	Uncharacterized protein SERP0979 OS=Staphylococcus epidermidis (strain ATCC 35984 / RP62A) OX=176279 GN=SERP0979 PE=3 SV=1	3.50846	3.28164	3.9761	3.52123	5.53473	5.66434	5.08064	5.56209	1002.97	1031.27	955.128	816.443	1534.97	1577.17	1360.15	1353.01	3.50846	3.28164	3.9761	3.52123	5.53473	5.66434	5.08064	5.56209
Q8CRB0	Q5HLN4	18	3	87.2413	0.000456258	0.000104814	1.52212	0.999862	sessile clinic	planctonic clinic	Putative hemin import ATP-binding protein HrtA OS=Staphylococcus epidermidis (strain ATCC 12228) OX=176280 GN=hrtA PE=3 SV=1	3.15139	2.86225	3.34585	3.76573	5.05159	4.98043	5.25478	4.69135	900.889	899.472	803.73	873.132	1400.98	1386.74	1406.77	1141.2	3.15139	2.86225	3.34585	3.76573	5.05159	4.98043	5.25478	4.69135
Q8CSB0	Q5HNT5	3	2	23.2225	0.000273933	6.70784e-05	1.51586	0.999984	sessile clinic	planctonic clinic	UPF0473 protein SE_1298 OS=Staphylococcus epidermidis (strain ATCC 12228) OX=176280 GN=SE_1298 PE=3 SV=1	18.287	18.1216	20.5747	22.1994	29.3565	28.1505	31.1323	31.3903	5227.71	5694.78	4942.39	5147.22	8141.6	7838.18	8334.51	7635.87	18.287	18.1216	20.5747	22.1994	29.3565	28.1505	31.1323	31.3903
Q8CPK4		36	5	305.775	0.000153139	4.09494e-05	1.51187	0.999999	sessile clinic	planctonic clinic	Cell division protein FtsZ OS=Staphylococcus epidermidis (strain ATCC 12228) OX=176280 GN=ftsZ PE=3 SV=1	90.019	83.7447	100.271	102.357	137.507	140.272	147.342	143.935	25733.8	26317	24086.9	23732.8	38135.6	39056.9	39445.4	35012.9	90.019	83.7447	100.271	102.357	137.507	140.272	147.342	143.935
Q8CQ83	Q5HRK9	160	76	1224.14	3.49505e-05	1.25615e-05	1.50554	1	sessile clinic	planctonic clinic	DNA-directed RNA polymerase subunit beta' OS=Staphylococcus epidermidis (strain ATCC 12228) OX=176280 GN=rpoC PE=3 SV=1	26.7939	24.0123	26.6833	28.4062	39.9049	38.3055	40.5055	40.7139	7659.57	7545.93	6409.79	6586.35	11067	10665.7	10843.8	9903.89	26.7939	24.0123	26.6833	28.4062	39.9049	38.3055	40.5055	40.7139
Q5HQV2	Q8CTD5	42	18	370.306	0.000220231	5.66247e-05	1.49356	0.999994	sessile clinic	planctonic clinic	Triosephosphate isomerase OS=Staphylococcus epidermidis (strain ATCC 35984 / RP62A) OX=176279 GN=tpiA PE=3 SV=1	97.1903	98.1553	114.719	114.079	157.592	151.355	155.806	168.732	27783.8	30845.6	27557.5	26450.7	43705.7	42142.9	41711.4	41045	97.1903	98.1553	114.719	114.079	157.592	151.355	155.806	168.732
Q5HPT4	Q8CPG8	55	27	456.609	0.000463156	0.000106034	1.47889	0.999854	sessile clinic	planctonic clinic	Elongation factor Ts OS=Staphylococcus epidermidis (strain ATCC 35984 / RP62A) OX=176279 GN=tsf PE=3 SV=1	149.698	134.309	167.648	162.181	231.946	209.052	227.525	239.275	42794.2	42207	40272	37603.8	64326.8	58208.1	60911.5	58205	149.698	134.309	167.648	162.181	231.946	209.052	227.525	239.275
Q8CPZ0		58	4	306.436	0.00012815	3.49665e-05	1.47884	1	sessile clinic	planctonic clinic	UvrABC system protein B OS=Staphylococcus epidermidis (strain ATCC 12228) OX=176280 GN=uvrB PE=3 SV=1	3.0708	3.47205	3.28048	3.3887	5.13852	5.15473	4.41843	4.82677	877.849	1091.1	788.028	785.712	1425.09	1435.27	1182.87	1174.14	3.0708	3.47205	3.28048	3.3887	5.13852	5.15473	4.41843	4.82677
Q8CQT5	Q5HRS8	10	5	78.0501	0.000256242	6.36794e-05	1.47704	0.999988	sessile clinic	planctonic clinic	Nucleoid-associated protein SE_2306 OS=Staphylococcus epidermidis (strain ATCC 12228) OX=176280 GN=SE_2306 PE=3 SV=1	44.773	40.5533	48.0221	45.8622	65.5141	63.0104	62.8419	73.334	12799.3	12744	11535.7	10633.7	18169.4	17544.5	16823.6	17838.9	44.773	40.5533	48.0221	45.8622	65.5141	63.0104	62.8419	73.334
Q5HS07	Q8CQN7	9	4	58.3234	5.95708e-05	1.88735e-05	1.47322	1	sessile clinic	planctonic clinic	Probable acetyl-CoA acyltransferase OS=Staphylococcus epidermidis (strain ATCC 35984 / RP62A) OX=176279 GN=SERP0032 PE=3 SV=1	5.97293	5.80847	6.4516	6.60159	9.56759	8.8711	9.47945	8.66872	1707.48	1825.33	1549.78	1530.66	2653.43	2470.05	2537.77	2108.72	5.97293	5.80847	6.4516	6.60159	9.56759	8.8711	9.47945	8.66872
Q5HQA1	Q8CPN9	38	8	217.187	0.000143971	3.86523e-05	1.46998	0.999999	sessile clinic	planctonic clinic	Phosphoribosylformylglycinamidine synthase subunit PurL OS=Staphylococcus epidermidis (strain ATCC 35984 / RP62A) OX=176279 GN=purL PE=3 SV=1	7.55756	8.44706	7.60425	6.79195	10.9209	11.0536	11.2813	11.4327	2160.48	2654.52	1826.67	1574.8	3028.74	3077.74	3020.16	2781.07	7.55756	8.44706	7.60425	6.79195	10.9209	11.0536	11.2813	11.4327
Q5HM09	Q8CRG9	29	8	227.026	0.000281818	6.85073e-05	1.46051	0.999982	sessile clinic	planctonic clinic	50S ribosomal protein L14 OS=Staphylococcus epidermidis (strain ATCC 35984 / RP62A) OX=176279 GN=rplN PE=3 SV=1	29.6463	29.4685	34.8162	32.7798	50.2396	43.6228	45.9194	45.2804	8475	9260.57	8363.45	7600.42	13933.2	12146.2	12293.2	11014.7	29.6463	29.4685	34.8162	32.7798	50.2396	43.6228	45.9194	45.2804
Q5HR71	Q8CTK9	15	5	107.381	0.000126862	3.4961e-05	1.45976	1	sessile clinic	planctonic clinic	Probable transcriptional regulatory protein SERP0322 OS=Staphylococcus epidermidis (strain ATCC 35984 / RP62A) OX=176279 GN=SERP0322 PE=3 SV=1	15.5824	14.3358	14.2505	16.3393	21.7283	21.9952	20.8024	23.801	4454.54	4505.06	3423.21	3788.47	6026.02	6124.29	5569.07	5789.73	15.5824	14.3358	14.2505	16.3393	21.7283	21.9952	20.8024	23.801
Q5HQ29	Q8CPL5	15	8	134.087	0.000405693	9.38427e-05	1.43159	0.999913	sessile clinic	planctonic clinic	Thioredoxin OS=Staphylococcus epidermidis (strain ATCC 35984 / RP62A) OX=176279 GN=trxA PE=3 SV=1	86.8258	88.5794	100.903	102.431	136.905	137.795	125.132	142.365	24820.9	27836.3	24238.5	23749.8	37968.5	38367.3	33499.5	34631.2	86.8258	88.5794	100.903	102.431	136.905	137.795	125.132	142.365
Q5HK76		59	16	297.672	0.00475857	0.000817763	1.41895	0.949648	sessile clinic	planctonic clinic	Type-1 restriction enzyme R protein OS=Staphylococcus epidermidis (strain ATCC 35984 / RP62A) OX=176279 GN=hsdR PE=3 SV=1	6.11686	5.17202	4.35536	5.4751	8.05492	6.80014	7.1806	7.9316	1748.63	1625.32	1046.23	1269.47	2233.91	1893.42	1922.34	1929.41	6.11686	5.17202	4.35536	5.4751	8.05492	6.80014	7.1806	7.9316
Q5HPG6	Q8CPA9	26	13	172.433	0.000662672	0.000142902	1.41791	0.999478	sessile clinic	planctonic clinic	Aminoacyltransferase FemA OS=Staphylococcus epidermidis (strain ATCC 35984 / RP62A) OX=176279 GN=femA PE=3 SV=1	13.2278	12.8108	16.0875	15.1579	19.8195	20.4228	20.5276	20.454	3781.45	4025.83	3864.5	3514.56	5496.64	5686.47	5495.52	4975.55	13.2278	12.8108	16.0875	15.1579	19.8195	20.4228	20.5276	20.454
Q5HNK6		24	2	165.026	0.0019986	0.000369078	1.41291	0.989629	sessile clinic	planctonic clinic	ATP-dependent 6-phosphofructokinase OS=Staphylococcus epidermidis (strain ATCC 35984 / RP62A) OX=176279 GN=pfkA PE=3 SV=1	19.6096	17.8563	18.4202	20.6251	29.0954	24.2268	30.2494	24.5319	5605.79	5611.41	4424.85	4782.19	8069.18	6745.65	8098.16	5967.52	19.6096	17.8563	18.4202	20.6251	29.0954	24.2268	30.2494	24.5319
Q8CS68		21	1	151.731	0.00202667	0.00037323	1.41291	0.989312	sessile clinic	planctonic clinic	ATP-dependent 6-phosphofructokinase OS=Staphylococcus epidermidis (strain ATCC 12228) OX=176280 GN=pfkA PE=3 SV=2	4.12779	3.75874	3.87743	4.34156	6.12456	5.09971	6.36747	5.16393	1180.01	1181.2	931.426	1006.65	1698.56	1419.95	1704.66	1256.16	4.12779	3.75874	3.87743	4.34156	6.12456	5.09971	6.36747	5.16393
Q5HQV4	Q8CPY5	31	16	284.097	6.01544e-05	1.89685e-05	1.40008	1	sessile clinic	planctonic clinic	Glyceraldehyde-3-phosphate dehydrogenase 1 OS=Staphylococcus epidermidis (strain ATCC 35984 / RP62A) OX=176279 GN=gapA1 PE=3 SV=1	273.397	263.43	298.02	300.16	391.931	391.038	396.206	409.923	78156	82783.9	71589.4	69595.9	108696	108880	106070	99716.1	273.397	263.43	298.02	300.16	391.931	391.038	396.206	409.923
Q5HPH8	Q8CPB7	9	3	86.0989	3.35751e-05	1.23991e-05	1.39236	1	sessile clinic	planctonic clinic	Probable tautomerase SERP0934 OS=Staphylococcus epidermidis (strain ATCC 35984 / RP62A) OX=176279 GN=SERP0934 PE=3 SV=3	15.3058	15.2406	15.1327	16.9545	22.2664	21.5688	21.0794	22.2937	4375.46	4789.41	3635.13	3931.11	6175.27	6005.58	5643.22	5423.07	15.3058	15.2406	15.1327	16.9545	22.2664	21.5688	21.0794	22.2937
Q5HPE5	Q8CSM7	10	4	65.5853	0.000582363	0.000128062	1.39199	0.999664	sessile clinic	planctonic clinic	2_3_4_5-tetrahydropyridine-2_6-dicarboxylate N-acetyltransferase OS=Staphylococcus epidermidis (strain ATCC 35984 / RP62A) OX=176279 GN=dapH PE=3 SV=1	3.76775	4.73407	4.14739	3.97035	5.56214	5.85157	5.77315	5.94748	1077.09	1487.7	996.274	920.575	1542.58	1629.3	1545.55	1446.76	3.76775	4.73407	4.14739	3.97035	5.56214	5.85157	5.77315	5.94748
Q5HQX7	Q8CTF2	22	10	184.902	0.00132132	0.000256774	1.36273	0.996077	sessile clinic	planctonic clinic	Ribosome hibernation promotion factor OS=Staphylococcus epidermidis (strain ATCC 35984 / RP62A) OX=176279 GN=hpf PE=3 SV=1	74.4202	73.7078	85.006	80.6607	96.4516	108.038	104.54	118.589	21274.5	23162.9	20419.9	18702.2	26749.4	30081.8	27986.8	28847.4	74.4202	73.7078	85.006	80.6607	96.4516	108.038	104.54	118.589
Q5HLB1	Q8CN27	73	19	461.57	0.000639737	0.000139304	1.35772	0.999536	sessile clinic	planctonic clinic	Fructose-1_6-bisphosphatase class 3 OS=Staphylococcus epidermidis (strain ATCC 35984 / RP62A) OX=176279 GN=fbp PE=3 SV=1	32.303	28.3701	34.6158	33.2418	41.1274	45.0964	44.274	44.0101	9234.47	8915.39	8315.3	7707.53	11406.1	12556.6	11852.7	10705.7	32.303	28.3701	34.6158	33.2418	41.1274	45.0964	44.274	44.0101
Q5HP70	Q8CP62	38	16	231.662	9.72603e-05	2.82689e-05	1.35664	1	sessile clinic	planctonic clinic	GTPase Der OS=Staphylococcus epidermidis (strain ATCC 35984 / RP62A) OX=176279 GN=der PE=3 SV=1	15.4935	13.474	14.9612	15.1718	19.3159	20.358	20.3909	20.1133	4429.13	4234.23	3593.94	3517.78	5356.97	5668.45	5458.9	4892.67	15.4935	13.474	14.9612	15.1718	19.3159	20.358	20.3909	20.1133
Q5HLM6		16	1	139.375	0.00793341	0.00130627	1.35459	0.898994	sessile clinic	planctonic clinic	Uncharacterized lipoprotein SERP1959 OS=Staphylococcus epidermidis (strain ATCC 35984 / RP62A) OX=176279 GN=SERP1959 PE=3 SV=1	7.90169	6.25722	7.77314	8.28129	11.1739	9.09251	10.8618	9.79837	2258.86	1966.35	1867.24	1920.12	3098.92	2531.7	2907.83	2383.51	7.90169	6.25722	7.77314	8.28129	11.1739	9.09251	10.8618	9.79837
Q5HPY0	Q8CSW3	14	6	88.2688	0.000171885	4.57788e-05	1.3504	0.999998	sessile clinic	planctonic clinic	DNA-directed RNA polymerase subunit omega OS=Staphylococcus epidermidis (strain ATCC 35984 / RP62A) OX=176279 GN=rpoZ PE=3 SV=1	17.1404	16.1768	18.6456	17.475	23.6541	24.6085	22.142	23.3639	4899.92	5083.6	4478.99	4051.8	6560.12	6851.94	5927.71	5683.4	17.1404	16.1768	18.6456	17.475	23.6541	24.6085	22.142	23.3639
Q5HNA5	Q8CNS1	10	3	62.8804	0.00386519	0.000676407	1.34818	0.963767	sessile clinic	planctonic clinic	Ferrochelatase OS=Staphylococcus epidermidis (strain ATCC 35984 / RP62A) OX=176279 GN=hemH PE=3 SV=1	4.97634	6.43542	5.79363	5.71361	8.33271	7.97906	6.91961	7.66754	1422.59	2022.35	1391.73	1324.77	2310.95	2221.67	1852.47	1865.17	4.97634	6.43542	5.79363	5.71361	8.33271	7.97906	6.91961	7.66754
Q8CNY0	Q5HNL7	29	12	211.68	0.000924724	0.000188469	1.34491	0.998521	sessile clinic	planctonic clinic	Glyceraldehyde-3-phosphate dehydrogenase 2 OS=Staphylococcus epidermidis (strain ATCC 12228) OX=176280 GN=gapA2 PE=3 SV=1	75.053	71.0449	85.2532	82.1828	100.944	105.973	101.599	113.158	21455.4	22326.1	20479.3	19055.1	27995.4	29506.9	27199.3	27526.4	75.053	71.0449	85.2532	82.1828	100.944	105.973	101.599	113.158
Q5HRK4	Q8CQ81	75	28	576	0.000310733	7.4721e-05	1.34206	0.999972	sessile clinic	planctonic clinic	Elongation factor Tu OS=Staphylococcus epidermidis (strain ATCC 35984 / RP62A) OX=176279 GN=tuf PE=3 SV=1	491.983	565.091	563.645	563.186	694.118	759.807	724.641	752.365	140643	177582	135397	130582	192503	211559	193996	183017	491.983	565.091	563.645	563.186	694.118	759.807	724.641	752.365
Q5HP69		46	24	362.692	0.00101056	0.000203506	1.33658	0.998091	sessile clinic	planctonic clinic	30S ribosomal protein S1 OS=Staphylococcus epidermidis (strain ATCC 35984 / RP62A) OX=176279 GN=rpsA PE=3 SV=1	102.31	93.3422	109.14	104.993	134.813	131.959	129.324	151.614	29247.5	29333.1	26217.2	24344	37388.2	36742.5	34621.8	36881.1	102.31	93.3422	109.14	104.993	134.813	131.959	129.324	151.614
Q8CSY9		31	3	188.083	0.0384449	0.00567337	1.33092	0.599265	sessile clinic	planctonic clinic	Phenylalanine--tRNA ligase alpha subunit OS=Staphylococcus epidermidis (strain ATCC 12228) OX=176280 GN=pheS PE=3 SV=1	5.84645	4.00417	4.43481	4.73871	7.73773	6.2404	5.58941	5.75215	1671.33	1258.32	1065.32	1098.73	2145.94	1737.56	1496.36	1399.24	5.84645	4.00417	4.43481	4.73871	7.73773	6.2404	5.58941	5.75215
Q8CMK8	Q5HMD1	19	6	115.749	5.68189e-05	1.81739e-05	1.32924	1	sessile clinic	planctonic clinic	Membrane protein insertase YidC 1 OS=Staphylococcus epidermidis (strain ATCC 12228) OX=176280 GN=yidC1 PE=3 SV=1	18.262	16.7165	18.4392	18.1058	22.785	24.1233	23.4754	24.6884	5220.55	5253.21	4429.4	4198.06	6319.08	6716.83	6284.67	6005.61	18.262	16.7165	18.4392	18.1058	22.785	24.1233	23.4754	24.6884
Q5HQB9	O33635	120	1	865.016	0.000843505	0.000175119	1.32711	0.998875	sessile clinic	planctonic clinic	Bifunctional autolysin OS=Staphylococcus epidermidis (strain ATCC 35984 / RP62A) OX=176279 GN=atl PE=3 SV=1	60.859	61.7699	58.833	71.9872	85.6538	81.8822	82.7328	86.0853	17397.8	19411.4	14132.7	16691.1	23754.8	22799.1	22148.7	20940.8	60.859	61.7699	58.833	71.9872	85.6538	81.8822	82.7328	86.0853
Q5HQ39	Q8CSZ2	4	3	37.4599	0.00641781	0.00107366	1.32297	0.92293	sessile clinic	planctonic clinic	50S ribosomal protein L32 OS=Staphylococcus epidermidis (strain ATCC 35984 / RP62A) OX=176279 GN=rpmF PE=3 SV=1	57.6363	53.3845	61.7845	70.209	85.0782	78.0378	85.3293	73.0556	16476.5	16776.2	14841.7	16278.9	23595.2	21728.7	22843.8	17771.2	57.6363	53.3845	61.7845	70.209	85.0782	78.0378	85.3293	73.0556
Q5HRN4	Q8CQV8	16	7	110.132	0.00533494	0.000905178	1.32093	0.940372	sessile clinic	planctonic clinic	Pyridoxal 5'-phosphate synthase subunit PdxT OS=Staphylococcus epidermidis (strain ATCC 35984 / RP62A) OX=176279 GN=pdxT PE=3 SV=1	6.65283	5.6212	6.3439	7.3861	9.35999	8.13043	8.75084	8.10815	1901.85	1766.48	1523.91	1712.56	2595.85	2263.82	2342.71	1972.35	6.65283	5.6212	6.3439	7.3861	9.35999	8.13043	8.75084	8.10815
Q5HN71	Q8CRW7	28	15	218.623	0.00121927	0.00023973	1.31768	0.996814	sessile clinic	planctonic clinic	Glutamate-1-semialdehyde 2_1-aminomutase 2 OS=Staphylococcus epidermidis (strain ATCC 35984 / RP62A) OX=176279 GN=hemL2 PE=3 SV=1	24.0888	21.9309	24.9017	26.6885	34.6062	31.2994	30.7808	31.9318	6886.28	6891.86	5981.81	6188.07	9597.51	8714.94	8240.43	7767.59	24.0888	21.9309	24.9017	26.6885	34.6062	31.2994	30.7808	31.9318
Q5HPW4	Q8CSV3	20	3	95.1989	0.00496811	0.000847239	1.31664	0.946283	sessile clinic	planctonic clinic	ATP-dependent DNA helicase RecG OS=Staphylococcus epidermidis (strain ATCC 35984 / RP62A) OX=176279 GN=recG PE=3 SV=1	14.7921	12.6128	14.3964	13.7368	20.9342	17.2659	16.4299	18.4936	4228.62	3963.6	3458.26	3185.06	5805.78	4807.47	4398.49	4498.67	14.7921	12.6128	14.3964	13.7368	20.9342	17.2659	16.4299	18.4936
Q5HL35	Q8CR20	21	5	120.212	0.0144105	0.00229367	1.29625	0.808477	sessile clinic	planctonic clinic	3-methyl-2-oxobutanoate hydroxymethyltransferase OS=Staphylococcus epidermidis (strain ATCC 35984 / RP62A) OX=176279 GN=panB PE=3 SV=1	4.36836	4.74842	5.00192	5.48145	6.21637	6.62575	5.41482	7.1498	1248.78	1492.21	1201.55	1270.94	1724.02	1844.86	1449.62	1739.23	4.36836	4.74842	5.00192	5.48145	6.21637	6.62575	5.41482	7.1498
Q5HQ79	Q8CT15	10	6	71.2129	0.00112802	0.000224429	1.29497	0.997411	sessile clinic	planctonic clinic	UPF0356 protein SERP0677 OS=Staphylococcus epidermidis (strain ATCC 35984 / RP62A) OX=176279 GN=SERP0677 PE=3 SV=1	37.4605	32.2167	35.7713	37.608	47.634	43.3994	45.3825	48.8379	10708.8	10124.2	8592.88	8719.89	13210.6	12084	12149.5	11880.1	37.4605	32.2167	35.7713	37.608	47.634	43.3994	45.3825	48.8379
Q5HM92	Q8CRM3	11	4	72.5245	2.24362e-05	9.03527e-06	1.29091	1	sessile clinic	planctonic clinic	Type II pantothenate kinase OS=Staphylococcus epidermidis (strain ATCC 35984 / RP62A) OX=176279 GN=coaW PE=3 SV=1	4.24047	4.26702	4.14157	4.04447	5.57621	5.1294	5.46647	5.37775	1212.23	1340.93	994.876	937.761	1546.48	1428.22	1463.44	1308.17	4.24047	4.26702	4.14157	4.04447	5.57621	5.1294	5.46647	5.37775
Q5HL73	Q7CCJ4	40	16	307.816	0.00117804	0.000232306	1.28749	0.997091	sessile clinic	planctonic clinic	PTS system glucose-specific EIICBA component OS=Staphylococcus epidermidis (strain ATCC 35984 / RP62A) OX=176279 GN=ptsG PE=3 SV=1	35.5442	31.8774	36.3901	36.3881	45.1052	41.4893	46.0045	47.9063	10161	10017.6	8741.52	8437.05	12509.3	11552.2	12316	11653.5	35.5442	31.8774	36.3901	36.3881	45.1052	41.4893	46.0045	47.9063
Q8CPF4	Q5HPQ6	38	12	272.904	0.00103169	0.000206492	1.28004	0.997976	sessile clinic	planctonic clinic	Protein RecA OS=Staphylococcus epidermidis (strain ATCC 12228) OX=176280 GN=recA PE=3 SV=1	16.3457	16.4997	19.2231	17.8512	23.5389	22.307	21.7299	21.9241	4672.74	5185.07	4617.72	4139.04	6528.17	6211.12	5817.38	5333.15	16.3457	16.4997	19.2231	17.8512	23.5389	22.307	21.7299	21.9241
Q5HPT5	Q8CSU2	36	17	273.466	0.000270341	6.64421e-05	1.27322	0.999985	sessile clinic	planctonic clinic	30S ribosomal protein S2 OS=Staphylococcus epidermidis (strain ATCC 35984 / RP62A) OX=176279 GN=rpsB PE=3 SV=1	92.3993	88.7162	98.5847	96.3274	116.958	114.012	122.233	125.563	26414.2	27879.3	23681.7	22334.7	32436.5	31745.4	32723.4	30544	92.3993	88.7162	98.5847	96.3274	116.958	114.012	122.233	125.563
Q5HPC6		76	6	583.735	0.000717366	0.000153163	1.26807	0.999323	sessile clinic	planctonic clinic	2-oxoglutarate dehydrogenase E1 component OS=Staphylococcus epidermidis (strain ATCC 35984 / RP62A) OX=176279 GN=odhA PE=3 SV=1	16.2492	14.716	14.7196	15.9325	20.6626	18.15	19.5913	19.7314	4645.16	4624.54	3535.9	3694.16	5730.46	5053.63	5244.86	4799.78	16.2492	14.716	14.7196	15.9325	20.6626	18.15	19.5913	19.7314
Q8CSG4	Q5HP38	6	1	35.3436	0.0321716	0.00482213	1.26172	0.640966	sessile clinic	planctonic clinic	UPF0403 protein SE_1195 OS=Staphylococcus epidermidis (strain ATCC 12228) OX=176280 GN=SE_1195 PE=3 SV=1	8.55535	9.7215	7.1558	7.97466	11.5157	8.96354	11.0104	10.661	2445.72	3055.01	1718.95	1849.03	3193.71	2495.79	2947.62	2593.35	8.55535	9.7215	7.1558	7.97466	11.5157	8.96354	11.0104	10.661
Q8CPQ1		124	2	879.665	0.00446433	0.000769176	1.25738	0.954348	sessile clinic	planctonic clinic	Bifunctional autolysin OS=Staphylococcus epidermidis (strain ATCC 12228) OX=176280 GN=atl PE=3 SV=1	7.9734	7.70803	7.53766	9.41369	10.1458	10.0689	10.0841	10.7329	2279.36	2422.27	1810.67	2182.68	2813.79	2803.56	2699.63	2610.85	7.9734	7.70803	7.53766	9.41369	10.1458	10.0689	10.0841	10.7329
Q5HQ06		29	2	297.726	0.00364392	0.000642229	1.2495	0.967168	sessile clinic	planctonic clinic	Cell division protein FtsZ OS=Staphylococcus epidermidis (strain ATCC 35984 / RP62A) OX=176279 GN=ftsZ PE=1 SV=1	35.8039	33.0428	39.3977	39.9156	43.7852	45.9166	47.8703	47.5534	10235.3	10383.8	9464	9254.93	12143.2	12784.9	12815.5	11567.6	35.8039	33.0428	39.3977	39.9156	43.7852	45.9166	47.8703	47.5534
Q5HQE4	Q8CPR1	38	11	215.204	0.00075376	0.000158955	1.24741	0.999207	sessile clinic	planctonic clinic	Peptide chain release factor 3 OS=Staphylococcus epidermidis (strain ATCC 35984 / RP62A) OX=176279 GN=prfC PE=3 SV=1	8.73206	7.77909	8.57659	9.01222	10.8538	10.4029	10.3002	10.9797	2496.24	2444.61	2060.24	2089.6	3010.14	2896.56	2757.49	2670.88	8.73206	7.77909	8.57659	9.01222	10.8538	10.4029	10.3002	10.9797
Q5HNG2	Q8CS43	16	3	90.5708	0.0184067	0.00288846	1.23405	0.762103	sessile clinic	planctonic clinic	tRNA (guanine-N(7)-)-methyltransferase OS=Staphylococcus epidermidis (strain ATCC 35984 / RP62A) OX=176279 GN=trmB PE=3 SV=1	3.6985	3.16974	3.1651	3.06792	4.39321	3.72676	4.38277	3.66482	1057.29	996.1	760.311	711.337	1218.39	1037.67	1173.33	891.488	3.6985	3.16974	3.1651	3.06792	4.39321	3.72676	4.38277	3.66482
Q5HPY6	Q8CSW7	9	3	52.1277	0.00188811	0.000350612	1.22872	0.990841	sessile clinic	planctonic clinic	Orotate phosphoribosyltransferase OS=Staphylococcus epidermidis (strain ATCC 35984 / RP62A) OX=176279 GN=pyrE PE=3 SV=1	7.39221	7.22609	8.43571	8.21633	9.69414	9.37663	9.8167	9.53516	2113.21	2270.82	2026.4	1905.06	2688.53	2610.81	2628.06	2319.48	7.39221	7.22609	8.43571	8.21633	9.69414	9.37663	9.8167	9.53516
Q5HPZ9		72	1	433.266	0.0106261	0.00173256	1.22394	0.858897	sessile clinic	planctonic clinic	Isoleucine--tRNA ligase OS=Staphylococcus epidermidis (strain ATCC 35984 / RP62A) OX=176279 GN=ileS PE=3 SV=1	3.32299	2.86341	2.55226	2.80385	3.4837	3.43224	3.52826	3.6831	949.944	899.836	613.096	650.109	966.152	955.665	944.561	895.936	3.32299	2.86341	2.55226	2.80385	3.4837	3.43224	3.52826	3.6831
Q5HPV9	Q8CPI2	8	6	74.8333	0.00629028	0.00105921	1.22145	0.924976	sessile clinic	planctonic clinic	Acyl carrier protein OS=Staphylococcus epidermidis (strain ATCC 35984 / RP62A) OX=176279 GN=acpP PE=3 SV=1	66.819	66.1699	76.8897	73.2465	79.4933	87.1643	86.0201	93.1451	19101.6	20794.1	18470.2	16983.1	22046.3	24269.8	23028.7	22658.1	66.819	66.1699	76.8897	73.2465	79.4933	87.1643	86.0201	93.1451
Q5HNN9	Q8CS83	84	30	508.965	0.0011353	0.000225207	1.21208	0.997366	sessile clinic	planctonic clinic	Valine--tRNA ligase OS=Staphylococcus epidermidis (strain ATCC 35984 / RP62A) OX=176279 GN=valS PE=3 SV=1	23.9771	23.2732	24.6812	26.9896	29.6542	29.6026	30.8058	29.8379	6854.34	7313.66	5928.85	6257.89	8224.14	8242.47	8247.12	7258.25	23.9771	23.2732	24.6812	26.9896	29.6542	29.6026	30.8058	29.8379
